# Supplementary material for: Bridging reproductive and microbial ecology: a case study in arbuscular mycorrhizal fungi
Source: ISME J. 2018 Nov 30;13(4):873–84. doi: 10.1038/s41396-018-0314-7 (PMC6461870; doi:10.1038/s41396-018-0314-7)
Supplement: Supplementary file 1 — Dataset Conidia size of soil ascomycetes [file 41396_2018_314_MOESM1_ESM.csv]

good.names	SporeName	SporeDim1_min	SporeDim1_max	SporeDim2_min	SporeDim2_max	Phylum	EquatorialAxis	PolarAxis	SporeVolume	Dimension_units	Volume_units	Source
Acremonium berkeleyanum	conidia	3.5	5.8	1.5	2.5	Ascomycota	2	4.65	9.73893722612836	Micrometers	Cubic micrometers	Domsch K, Gams W, Anderson T-H (2007) Compendium Soil Fungi
Acremonium cerealis	conidia	4	5.3	2.5	3.7	Ascomycota	3.1	4.65	23.3977966857734	Micrometers	Cubic micrometers	Domsch K, Gams W, Anderson T-H (2007) Compendium Soil Fungi
Acremonium furcatum	conidia	3	3.7	1.6	2.1	Ascomycota	1.85	3.35	6.00325631177535	Micrometers	Cubic micrometers	Domsch K, Gams W, Anderson T-H (2007) Compendium Soil Fungi
Acremonium fusidioides	globose_conidia	3.4	4.7	3.4	4.7	Ascomycota	4.05	4.05	34.7827321128419	Micrometers	Cubic micrometers	Domsch K, Gams W, Anderson T-H (2007) Compendium Soil Fungi
Acremonium fusidioides	fusiform_conidia	4.9	6.4	1.2	2.1	Ascomycota	1.65	5.65	8.05406181609998	Micrometers	Cubic micrometers	Domsch K, Gams W, Anderson T-H (2007) Compendium Soil Fungi
Acremonium kiliense	conidia	3.1	5.8	1	1.6	Ascomycota	1.3	4.45	3.93772459188701	Micrometers	Cubic micrometers	Domsch K, Gams W, Anderson T-H (2007) Compendium Soil Fungi
Acremonium luzulae	conidia	5.2	8.2	1.9	2.8	Ascomycota	2.35	6.7	19.3735473962188	Micrometers	Cubic micrometers	Domsch K, Gams W, Anderson T-H (2007) Compendium Soil Fungi
Acremonium murorum	conidia	3.4	5.7	2	3.7	Ascomycota	2.85	4.55	19.3508362993272	Micrometers	Cubic micrometers	Domsch K, Gams W, Anderson T-H (2007) Compendium Soil Fungi
Acremonium rutilum	conidia	3	6	2	3.3	Ascomycota	2.65	4.5	16.5463758073757	Micrometers	Cubic micrometers	Domsch K, Gams W, Anderson T-H (2007) Compendium Soil Fungi
Acremonium strictum	conidia	3.3	5.5	0.9	1.8	Ascomycota	1.35	4.4	4.19873858152276	Micrometers	Cubic micrometers	Domsch K, Gams W, Anderson T-H (2007) Compendium Soil Fungi
Acrophialophora fusispora	conidia	5	12	3	6	Ascomycota	4.5	8.5	90.1244392498572	Micrometers	Cubic micrometers	Domsch K, Gams W, Anderson T-H (2007) Compendium Soil Fungi
Acrostalagamus luteoalbus	conidia	3.5	5	2	2.5	Ascomycota	2.25	4.25	11.2655549062321	Micrometers	Cubic micrometers	Domsch K, Gams W, Anderson T-H (2007) Compendium Soil Fungi
Actinomucor elegans	conidia	6	8	6	8	Ascomycota	7	7	179.594380030216	Micrometers	Cubic micrometers	Domsch K, Gams W, Anderson T-H (2007) Compendium Soil Fungi
Ajellomyces capsulatus	conidia	2	6	2	6	Ascomycota	4	4	33.5103216382911	Micrometers	Cubic micrometers	Domsch K, Gams W, Anderson T-H (2007) Compendium Soil Fungi
Alternaria alternata	conidia	18	63	7	18	Ascomycota	12.5	40.5	3313.39850183299	Micrometers	Cubic micrometers	Domsch K, Gams W, Anderson T-H (2007) Compendium Soil Fungi
Alternaria tenuissima	conidia	3	5	2	4	Ascomycota	3	4	18.8495559215388	Micrometers	Cubic micrometers	Domsch K, Gams W, Anderson T-H (2007) Compendium Soil Fungi
Amorphotheca resinae	conidia	3	7	2	4	Ascomycota	3	5	23.5619449019235	Micrometers	Cubic micrometers	Domsch K, Gams W, Anderson T-H (2007) Compendium Soil Fungi
Aphanoascus fulvescens	conidia	10	12	7	8	Ascomycota	7.5	11	323.976742401447	Micrometers	Cubic micrometers	Domsch K, Gams W, Anderson T-H (2007) Compendium Soil Fungi
Apiosordaria verruculosa	conidia	2.5	3.5	1.7	2.5	Ascomycota	2.1	3	6.92721180116549	Micrometers	Cubic micrometers	Domsch K, Gams W, Anderson T-H (2007) Compendium Soil Fungi
Apiospora montagnei	conidia	5.5	8	3	4.5	Ascomycota	3.75	6.75	49.7009775274948	Micrometers	Cubic micrometers	Domsch K, Gams W, Anderson T-H (2007) Compendium Soil Fungi
Arachniotus ruber	conidia	NA	NA	NA	NA	Ascomycota	NA	NA	NA	Micrometers	Cubic micrometers	Domsch K, Gams W, Anderson T-H (2007) Compendium Soil Fungi
Arhrinium phaeospermum	conidia	8	12	5	7	Ascomycota	6	10	188.495559215388	Micrometers	Cubic micrometers	Domsch K, Gams W, Anderson T-H (2007) Compendium Soil Fungi
Arthrobotrys arthrobotryoides	conidia	7	30	10	14	Ascomycota	12	18.5	1394.86713819387	Micrometers	Cubic micrometers	Domsch K, Gams W, Anderson T-H (2007) Compendium Soil Fungi
Arthrobotrys conoides	conidia	18	36	8	15	Ascomycota	11.5	27	1869.64032796763	Micrometers	Cubic micrometers	Domsch K, Gams W, Anderson T-H (2007) Compendium Soil Fungi
Arthrobotrys oligospora	conidia	22	27	8	15	Ascomycota	11.5	24.5	1696.52548278544	Micrometers	Cubic micrometers	Domsch K, Gams W, Anderson T-H (2007) Compendium Soil Fungi
Arthrobotrys psychrophila	conidia	46	71	21	29	Ascomycota	25	58.5	19144.0802328128	Micrometers	Cubic micrometers	Domsch K, Gams W, Anderson T-H (2007) Compendium Soil Fungi
Arthrobotrys superba	conidia	12	22	6	11	Ascomycota	8.5	17	643.11019612861	Micrometers	Cubic micrometers	Domsch K, Gams W, Anderson T-H (2007) Compendium Soil Fungi
Arthroderma cuniculi	conidia	2.4	5.3	1.2	2	Ascomycota	1.6	3.85	5.16058953229683	Micrometers	Cubic micrometers	Domsch K, Gams W, Anderson T-H (2007) Compendium Soil Fungi
Arthroderma curreyi	conidia	2.5	6	1.5	2	Ascomycota	1.75	4.25	6.81496531364661	Micrometers	Cubic micrometers	Domsch K, Gams W, Anderson T-H (2007) Compendium Soil Fungi
Arthroderma insingulare	conidia	6	30	2	5	Ascomycota	3.5	18	115.453530019425	Micrometers	Cubic micrometers	Domsch K, Gams W, Anderson T-H (2007) Compendium Soil Fungi
Arthroderma lenticulare	conidia	3	6.5	1.5	3.5	Ascomycota	2.5	4.75	15.5443386505745	Micrometers	Cubic micrometers	Domsch K, Gams W, Anderson T-H (2007) Compendium Soil Fungi
Arthroderma quadrifidum	conidia	3	6.5	1.5	3.5	Ascomycota	2.5	4.75	15.5443386505745	Micrometers	Cubic micrometers	Domsch K, Gams W, Anderson T-H (2007) Compendium Soil Fungi
Arthroderma tuberculatum	conidia	10	15	7	10	Ascomycota	8.5	12.5	472.875144212214	Micrometers	Cubic micrometers	Domsch K, Gams W, Anderson T-H (2007) Compendium Soil Fungi
Arthroderma unicatum	conidia	6	13	3.5	7	Ascomycota	5.25	9.5	137.101066898067	Micrometers	Cubic micrometers	Domsch K, Gams W, Anderson T-H (2007) Compendium Soil Fungi
Aspergillus candidus	conidia	2.5	3.5	2.5	3.5	Ascomycota	3	3	14.1371669411541	Micrometers	Cubic micrometers	Domsch K, Gams W, Anderson T-H (2007) Compendium Soil Fungi
Aspergillus carneus	conidia	2.4	2.8	2.4	2.8	Ascomycota	2.6	2.6	9.2027720799157	Micrometers	Cubic micrometers	Domsch K, Gams W, Anderson T-H (2007) Compendium Soil Fungi
Aspergillus clavatus	conidia	3	4.5	2.5	3.5	Ascomycota	3	3.75	17.6714586764426	Micrometers	Cubic micrometers	Domsch K, Gams W, Anderson T-H (2007) Compendium Soil Fungi
Aspergillus flavipes	conidia	NA	NA	NA	NA	Ascomycota	NA	NA	NA	Micrometers	Cubic micrometers	Domsch K, Gams W, Anderson T-H (2007) Compendium Soil Fungi
Aspergillus flavus	conidia	3.5	4.5	3.5	4.5	Ascomycota	4	4	33.5103216382911	Micrometers	Cubic micrometers	Domsch K, Gams W, Anderson T-H (2007) Compendium Soil Fungi
Aspergillus fumigatus	conidia	2.5	3	2.5	3	Ascomycota	2.75	2.75	10.8892182862709	Micrometers	Cubic micrometers	Domsch K, Gams W, Anderson T-H (2007) Compendium Soil Fungi
Aspergillus japonicus	conidia	3	3.5	3	3.5	Ascomycota	3.25	3.25	17.9741642185854	Micrometers	Cubic micrometers	Domsch K, Gams W, Anderson T-H (2007) Compendium Soil Fungi
Aspergillus melleus	conidia	2.8	3.5	2.8	3.5	Ascomycota	3.15	3.15	16.3655378802535	Micrometers	Cubic micrometers	Domsch K, Gams W, Anderson T-H (2007) Compendium Soil Fungi
Aspergillus niger	conidia	4	5	4	5	Ascomycota	4.5	4.5	47.712938426395	Micrometers	Cubic micrometers	Domsch K, Gams W, Anderson T-H (2007) Compendium Soil Fungi
Aspergillus niveus	conidia	2.4	3.2	2.4	3.2	Ascomycota	2.8	2.8	11.4940403219339	Micrometers	Cubic micrometers	Domsch K, Gams W, Anderson T-H (2007) Compendium Soil Fungi
Aspergillus ochraceus	conidia	2.5	3	2.5	3	Ascomycota	2.75	2.75	10.8892182862709	Micrometers	Cubic micrometers	Domsch K, Gams W, Anderson T-H (2007) Compendium Soil Fungi
Aspergillus oryzae	conidia	5	6	5	6	Ascomycota	5.5	5.5	87.113746290167	Micrometers	Cubic micrometers	Domsch K, Gams W, Anderson T-H (2007) Compendium Soil Fungi
Aspergillus parasiticus	conidia	5	5	5	5	Ascomycota	5	5	65.4498469497874	Micrometers	Cubic micrometers	Domsch K, Gams W, Anderson T-H (2007) Compendium Soil Fungi
Aspergillus restrictus	conidia	4.5	5	3	3.5	Ascomycota	3.25	4.75	26.2699323194709	Micrometers	Cubic micrometers	Domsch K, Gams W, Anderson T-H (2007) Compendium Soil Fungi
Aspergillus sclerotiorum	conidia	2	3	2	3	Ascomycota	2.5	2.5	8.18123086872342	Micrometers	Cubic micrometers	Domsch K, Gams W, Anderson T-H (2007) Compendium Soil Fungi
Aspergillus sydowii	conidia	3.1	3.1	3.1	3.1	Ascomycota	3.1	3.1	15.5985311238489	Micrometers	Cubic micrometers	Domsch K, Gams W, Anderson T-H (2007) Compendium Soil Fungi
Aspergillus tamarii	conidia	5	6.5	5	6.5	Ascomycota	5.75	5.75	99.5410359797579	Micrometers	Cubic micrometers	Domsch K, Gams W, Anderson T-H (2007) Compendium Soil Fungi
Aspergillus terreus	conidia	1.8	2.4	1.8	2.4	Ascomycota	2.1	2.1	4.84904826081585	Micrometers	Cubic micrometers	Domsch K, Gams W, Anderson T-H (2007) Compendium Soil Fungi
Aspergillus ustus	conidia	3.2	4.5	3.2	4.5	Ascomycota	3.85	3.85	29.8800149775273	Micrometers	Cubic micrometers	Domsch K, Gams W, Anderson T-H (2007) Compendium Soil Fungi
Aspergillus versicolor	conidia	2	3	2	3	Ascomycota	2.5	2.5	8.18123086872342	Micrometers	Cubic micrometers	Domsch K, Gams W, Anderson T-H (2007) Compendium Soil Fungi
Aspergillus wentii	conidia	4.5	5	4.5	5	Ascomycota	4.75	4.75	56.1150625285739	Micrometers	Cubic micrometers	Domsch K, Gams W, Anderson T-H (2007) Compendium Soil Fungi
Athelia rolfsii	conidia	NA	NA	NA	NA	Ascomycota	NA	NA	NA	Micrometers	Cubic micrometers	Domsch K, Gams W, Anderson T-H (2007) Compendium Soil Fungi
Aureobasidium pullulans	conidia	9	11	4.5	5.5	Ascomycota	5	10	130.899693899575	Micrometers	Cubic micrometers	Domsch K, Gams W, Anderson T-H (2007) Compendium Soil Fungi
Auxarthron umbrinum	conidia	NA	NA	NA	NA	Ascomycota	NA	NA	NA	Micrometers	Cubic micrometers	Domsch K, Gams W, Anderson T-H (2007) Compendium Soil Fungi
Beauveria bassiana	conidia	2	3	2	3	Ascomycota	2.5	2.5	8.18123086872342	Micrometers	Cubic micrometers	Domsch K, Gams W, Anderson T-H (2007) Compendium Soil Fungi
Beauveria brongniartii	conidia	2.5	4.5	2	2.5	Ascomycota	2.25	3.5	9.27751580513236	Micrometers	Cubic micrometers	Domsch K, Gams W, Anderson T-H (2007) Compendium Soil Fungi
Botryosphaeria rhodina	conidia	22	28	12	15	Ascomycota	13.5	25	2385.64692131975	Micrometers	Cubic micrometers	Domsch K, Gams W, Anderson T-H (2007) Compendium Soil Fungi
Botryotrichum piluliferum	conidia	NA	NA	NA	NA	Ascomycota	NA	NA	NA	Micrometers	Cubic micrometers	Domsch K, Gams W, Anderson T-H (2007) Compendium Soil Fungi
Botrytis cinerea	conidia	8	14	6	9	Ascomycota	7.5	11	323.976742401447	Micrometers	Cubic micrometers	Domsch K, Gams W, Anderson T-H (2007) Compendium Soil Fungi
Broomella acuta Truncatella	conidia	17	19	6	8	Ascomycota	7	18	461.8141200777	Micrometers	Cubic micrometers	Domsch K, Gams W, Anderson T-H (2007) Compendium Soil Fungi
Cadophora fastigiata	conidia	4	5.5	2	3	Ascomycota	2.5	4.75	15.5443386505745	Micrometers	Cubic micrometers	Domsch K, Gams W, Anderson T-H (2007) Compendium Soil Fungi
Cadophora malorum	conidia	4	7	1.5	2.5	Ascomycota	2	5.5	11.5191730631626	Micrometers	Cubic micrometers	Domsch K, Gams W, Anderson T-H (2007) Compendium Soil Fungi
Cadophora tropica	conidia	28	45	14	21	Ascomycota	17.5	36.5	5852.85256348473	Micrometers	Cubic micrometers	Domsch K, Gams W, Anderson T-H (2007) Compendium Soil Fungi
Ceratocystis fimbriata	doliiform_conidia	5	11	5	10	Ascomycota	7.5	8	235.619449019234	Micrometers	Cubic micrometers	Domsch K, Gams W, Anderson T-H (2007) Compendium Soil Fungi
Ceratocystis fimbriata	cylindrical_conidia	11	16	3.5	5	Ascomycota	4.25	13.5	127.676288937298	Micrometers	Cubic micrometers	Domsch K, Gams W, Anderson T-H (2007) Compendium Soil Fungi
Chaetomidium fimeti	conidia	NA	NA	NA	NA	Ascomycota	NA	NA	NA	Micrometers	Cubic micrometers	Domsch K, Gams W, Anderson T-H (2007) Compendium Soil Fungi
Chaetomium botrychodes	conidia	NA	NA	NA	NA	Ascomycota	NA	NA	NA	Micrometers	Cubic micrometers	Domsch K, Gams W, Anderson T-H (2007) Compendium Soil Fungi
Chaetomium cochliodes	conidia	NA	NA	NA	NA	Ascomycota	NA	NA	NA	Micrometers	Cubic micrometers	Domsch K, Gams W, Anderson T-H (2007) Compendium Soil Fungi
Chaetomium crispatum	conidia	9	12	6	9.5	Ascomycota	7.75	10.5	330.210840323415	Micrometers	Cubic micrometers	Domsch K, Gams W, Anderson T-H (2007) Compendium Soil Fungi
Chaetomium elatum	conidia	NA	NA	NA	NA	Ascomycota	NA	NA	NA	Micrometers	Cubic micrometers	Domsch K, Gams W, Anderson T-H (2007) Compendium Soil Fungi
Chaetomium funicola	conidia	NA	NA	NA	NA	Ascomycota	NA	NA	NA	Micrometers	Cubic micrometers	Domsch K, Gams W, Anderson T-H (2007) Compendium Soil Fungi
Chaetomium globosum	conidia	NA	NA	NA	NA	Ascomycota	NA	NA	NA	Micrometers	Cubic micrometers	Domsch K, Gams W, Anderson T-H (2007) Compendium Soil Fungi
Chaetomium indicum	conidia	NA	NA	NA	NA	Ascomycota	NA	NA	NA	Micrometers	Cubic micrometers	Domsch K, Gams W, Anderson T-H (2007) Compendium Soil Fungi
Chaetomium nozdrenkoae	conidia	NA	NA	NA	NA	Ascomycota	NA	NA	NA	Micrometers	Cubic micrometers	Domsch K, Gams W, Anderson T-H (2007) Compendium Soil Fungi
Chaetomium seminudum	conidia	NA	NA	NA	NA	Ascomycota	NA	NA	NA	Micrometers	Cubic micrometers	Domsch K, Gams W, Anderson T-H (2007) Compendium Soil Fungi
Chaetomium tetrasporum	conidia	NA	NA	NA	NA	Ascomycota	NA	NA	NA	Micrometers	Cubic micrometers	Domsch K, Gams W, Anderson T-H (2007) Compendium Soil Fungi
Chaetosphaeria vermicularoides var. caudigerum	conidia	3.5	5	1.8	2.5	Ascomycota	2.15	4.25	10.2864251958633	Micrometers	Cubic micrometers	Domsch K, Gams W, Anderson T-H (2007) Compendium Soil Fungi
Chaetosphaeria vermicularoides var. chlamydosporum	conidia	3	5	1.7	2.7	Ascomycota	2.2	4	10.1368722955831	Micrometers	Cubic micrometers	Domsch K, Gams W, Anderson T-H (2007) Compendium Soil Fungi
Chaetosphaeria vermicularoides var. virescens	conidia	2.7	3.8	2	2.5	Ascomycota	2.25	3.25	8.61483610476576	Micrometers	Cubic micrometers	Domsch K, Gams W, Anderson T-H (2007) Compendium Soil Fungi
Cheilymenia pulcherrima	conidia	NA	NA	NA	NA	Ascomycota	NA	NA	NA	Micrometers	Cubic micrometers	Domsch K, Gams W, Anderson T-H (2007) Compendium Soil Fungi
Chrysosporium merdarium	conidia	5	6	4	5	Ascomycota	4.5	5.5	58.3158136322605	Micrometers	Cubic micrometers	Domsch K, Gams W, Anderson T-H (2007) Compendium Soil Fungi
Cladorrhinum foecundissimum	conidia	2.5	3	2.5	3	Ascomycota	2.75	2.75	10.8892182862709	Micrometers	Cubic micrometers	Domsch K, Gams W, Anderson T-H (2007) Compendium Soil Fungi
Cladosporium cladosporioides	conidia	3	7	2	4	Ascomycota	3	5	23.5619449019235	Micrometers	Cubic micrometers	Domsch K, Gams W, Anderson T-H (2007) Compendium Soil Fungi
Cladosporium herbarum	conidia	5.5	13	3.8	6	Ascomycota	4.9	9.25	116.287361069565	Micrometers	Cubic micrometers	Domsch K, Gams W, Anderson T-H (2007) Compendium Soil Fungi
Cladosporium macrocarpum	conidia	7	17	5	8	Ascomycota	6.5	12	265.464579228338	Micrometers	Cubic micrometers	Domsch K, Gams W, Anderson T-H (2007) Compendium Soil Fungi
Cladosporium sphaerospermum	conidia	3	4	3	4	Ascomycota	3.5	3.5	22.4492975037771	Micrometers	Cubic micrometers	Domsch K, Gams W, Anderson T-H (2007) Compendium Soil Fungi
Clonostachys candelabrum	conidia	3.9	5	2.4	3.1	Ascomycota	2.75	4.45	17.6207350450565	Micrometers	Cubic micrometers	Domsch K, Gams W, Anderson T-H (2007) Compendium Soil Fungi
Clonostachys rosea f. catenulata	conidia	4	7.5	3	4	Ascomycota	3.5	5.75	36.8809887562052	Micrometers	Cubic micrometers	Domsch K, Gams W, Anderson T-H (2007) Compendium Soil Fungi
Clonostachys rosea f. Rosea	conidia	5	7	3	4	Ascomycota	3.5	6	38.484510006475	Micrometers	Cubic micrometers	Domsch K, Gams W, Anderson T-H (2007) Compendium Soil Fungi
Coccidioides immitis	conidia	6	8	2	4	Ascomycota	3	7	32.9867228626928	Micrometers	Cubic micrometers	Domsch K, Gams W, Anderson T-H (2007) Compendium Soil Fungi
Cochliolobus geniculatus	conidia	18	37	8	14	Ascomycota	11	27.5	1742.27492580334	Micrometers	Cubic micrometers	Domsch K, Gams W, Anderson T-H (2007) Compendium Soil Fungi
Cochliolobus lunatus	conidia	20	30	9	15	Ascomycota	12	25	1884.95559215388	Micrometers	Cubic micrometers	Domsch K, Gams W, Anderson T-H (2007) Compendium Soil Fungi
Cochliolobus sativus	conidia	60	100	18	23	Ascomycota	20.5	80	17603.3908356148	Micrometers	Cubic micrometers	Domsch K, Gams W, Anderson T-H (2007) Compendium Soil Fungi
Cochliolobus spicifer	conidia	25	40	9	20	Ascomycota	14.5	32.5	3577.81588351013	Micrometers	Cubic micrometers	Domsch K, Gams W, Anderson T-H (2007) Compendium Soil Fungi
Colletotrichum dematium	conidia	18	30	3	5	Ascomycota	4	24	201.061929829747	Micrometers	Cubic micrometers	Domsch K, Gams W, Anderson T-H (2007) Compendium Soil Fungi
Coniothryium cerealis	conidia	5.5	8	1.5	2.5	Ascomycota	2	6.75	14.1371669411541	Micrometers	Cubic micrometers	Domsch K, Gams W, Anderson T-H (2007) Compendium Soil Fungi
Corynascus sepedonium	conidia	NA	NA	NA	NA	Ascomycota	NA	NA	NA	Micrometers	Cubic micrometers	Domsch K, Gams W, Anderson T-H (2007) Compendium Soil Fungi
Ctenomyces serratus	conidia	NA	NA	NA	NA	Ascomycota	NA	NA	NA	Micrometers	Cubic micrometers	Domsch K, Gams W, Anderson T-H (2007) Compendium Soil Fungi
Cylindrocarpon candidum	conidia	4	9	1.5	3	Ascomycota	2.25	6.5	17.2296722095315	Micrometers	Cubic micrometers	Domsch K, Gams W, Anderson T-H (2007) Compendium Soil Fungi
Cylindrocarpon destructans	conidia	6	10	3.5	4	Ascomycota	3.75	8	58.9048622548086	Micrometers	Cubic micrometers	Domsch K, Gams W, Anderson T-H (2007) Compendium Soil Fungi
Cylindrocarpon didymum	conidia	24	34	4	6	Ascomycota	5	29	379.609112308767	Micrometers	Cubic micrometers	Domsch K, Gams W, Anderson T-H (2007) Compendium Soil Fungi
Cylindrocarpon obtusiusculum	conidia	15	35	3.5	4.5	Ascomycota	4	25	209.43951023932	Micrometers	Cubic micrometers	Domsch K, Gams W, Anderson T-H (2007) Compendium Soil Fungi
Cylindrocarpon olidum	conidia	30	70	5	8	Ascomycota	6.5	50	1106.10241345141	Micrometers	Cubic micrometers	Domsch K, Gams W, Anderson T-H (2007) Compendium Soil Fungi
Cylindrocladium scoparium	conidia	42	50	3	4	Ascomycota	3.5	46	295.047910049641	Micrometers	Cubic micrometers	Domsch K, Gams W, Anderson T-H (2007) Compendium Soil Fungi
Cylindroclaediella parva	conidia	15	21	2	3	Ascomycota	2.5	18	58.9048622548086	Micrometers	Cubic micrometers	Domsch K, Gams W, Anderson T-H (2007) Compendium Soil Fungi
Dendryphion nanum	conidia	45	90	10	12.5	Ascomycota	11.25	67.5	4473.08797747453	Micrometers	Cubic micrometers	Domsch K, Gams W, Anderson T-H (2007) Compendium Soil Fungi
Doratomyces microsporus	conidia	3	5	2	3	Ascomycota	2.5	4	13.0899693899575	Micrometers	Cubic micrometers	Domsch K, Gams W, Anderson T-H (2007) Compendium Soil Fungi
Doratomyces nanus	conidia	6	8.5	5	6	Ascomycota	5.5	7.25	114.831756473402	Micrometers	Cubic micrometers	Domsch K, Gams W, Anderson T-H (2007) Compendium Soil Fungi
Doratomyces purpureofuscus	conidia	5	7	2.5	3.5	Ascomycota	3	6	28.2743338823081	Micrometers	Cubic micrometers	Domsch K, Gams W, Anderson T-H (2007) Compendium Soil Fungi
Doratomyces stemonitis	conidia	6	8.5	4	4.5	Ascomycota	4.25	7.25	68.566895910771	Micrometers	Cubic micrometers	Domsch K, Gams W, Anderson T-H (2007) Compendium Soil Fungi
Emericella nidulans	conidia	NA	NA	NA	NA	Ascomycota	NA	NA	NA	Micrometers	Cubic micrometers	Domsch K, Gams W, Anderson T-H (2007) Compendium Soil Fungi
Emericella rugulosa	conidia	NA	NA	NA	NA	Ascomycota	NA	NA	NA	Micrometers	Cubic micrometers	Domsch K, Gams W, Anderson T-H (2007) Compendium Soil Fungi
Emericellopsis minima	conidia	5.5	8.5	1.9	2.5	Ascomycota	2.2	7	17.7395265172704	Micrometers	Cubic micrometers	Domsch K, Gams W, Anderson T-H (2007) Compendium Soil Fungi
Emericellopsis terricola	conidia	4.7	8	2.1	3.2	Ascomycota	2.65	6.35	23.348774750408	Micrometers	Cubic micrometers	Domsch K, Gams W, Anderson T-H (2007) Compendium Soil Fungi
Epicoccum nigrum	conidia	15	25	15	25	Ascomycota	20	20	4188.79020478639	Micrometers	Cubic micrometers	Domsch K, Gams W, Anderson T-H (2007) Compendium Soil Fungi
Eupenicillium brefeldianum	conidia	2	3	1.5	2	Ascomycota	1.75	2.5	4.00880312567448	Micrometers	Cubic micrometers	Domsch K, Gams W, Anderson T-H (2007) Compendium Soil Fungi
Eupenicillium javanicum	conidia	2.3	3	1.5	2	Ascomycota	1.75	2.65	4.24933131321494	Micrometers	Cubic micrometers	Domsch K, Gams W, Anderson T-H (2007) Compendium Soil Fungi
Eupenicillium lapidosum	conidia	2.2	3	1.7	2.2	Ascomycota	1.95	2.6	5.17655929495258	Micrometers	Cubic micrometers	Domsch K, Gams W, Anderson T-H (2007) Compendium Soil Fungi
Eupenicillium shearii	conidia	2.2	3	2	2.5	Ascomycota	2.25	2.6	6.89186888381261	Micrometers	Cubic micrometers	Domsch K, Gams W, Anderson T-H (2007) Compendium Soil Fungi
Eurotium amstelodami	conidia	4.5	5	3.5	4	Ascomycota	3.75	4.75	34.9747619637926	Micrometers	Cubic micrometers	Domsch K, Gams W, Anderson T-H (2007) Compendium Soil Fungi
Eurotium chevalieri	conidia	NA	NA	NA	NA	Ascomycota	NA	NA	NA	Micrometers	Cubic micrometers	Domsch K, Gams W, Anderson T-H (2007) Compendium Soil Fungi
Eurotium herbariorum	conidia	5	7.5	5	7.5	Ascomycota	6.25	6.25	127.831732323803	Micrometers	Cubic micrometers	Domsch K, Gams W, Anderson T-H (2007) Compendium Soil Fungi
Exophiala jeanselmei	conidia	3.5	5	1.5	2.2	Ascomycota	1.85	4.25	7.61607144031201	Micrometers	Cubic micrometers	Domsch K, Gams W, Anderson T-H (2007) Compendium Soil Fungi
Fusarium accuminatum	conidia	24	54	3	4.5	Ascomycota	3.75	39	287.161203492192	Micrometers	Cubic micrometers	Domsch K, Gams W, Anderson T-H (2007) Compendium Soil Fungi
Fusarium aquaeductuum	conidia	14	35	2	3	Ascomycota	2.5	24.5	80.1760625134895	Micrometers	Cubic micrometers	Domsch K, Gams W, Anderson T-H (2007) Compendium Soil Fungi
Fusarium avenaceum	sporodochial conidia	45	70	3	4.5	Ascomycota	3.75	57.5	423.378697456437	Micrometers	Cubic micrometers	Domsch K, Gams W, Anderson T-H (2007) Compendium Soil Fungi
Fusarium avenaceum	conidia	16	31	3	4.5	Ascomycota	3.75	23.5	173.0330328735	Micrometers	Cubic micrometers	Domsch K, Gams W, Anderson T-H (2007) Compendium Soil Fungi
Fusarium cf.eumartii	macroconidia	50	85	5	7	Ascomycota	6	67.5	1272.34502470387	Micrometers	Cubic micrometers	Domsch K, Gams W, Anderson T-H (2007) Compendium Soil Fungi
Fusarium cf.eumartii	conidia	4	14	2.5	5	Ascomycota	3.75	9	66.2679700366597	Micrometers	Cubic micrometers	Domsch K, Gams W, Anderson T-H (2007) Compendium Soil Fungi
Fusarium chlamydosporum	macroconidia	30	38	3	4.5	Ascomycota	3.75	34	250.345664582937	Micrometers	Cubic micrometers	Domsch K, Gams W, Anderson T-H (2007) Compendium Soil Fungi
Fusarium chlamydosporum	conidia	8.5	10	2.5	3	Ascomycota	2.75	9.25	36.6273705992747	Micrometers	Cubic micrometers	Domsch K, Gams W, Anderson T-H (2007) Compendium Soil Fungi
Fusarium culmorum	conidia	30	50	5	7.5	Ascomycota	6.25	40	818.123086872342	Micrometers	Cubic micrometers	Domsch K, Gams W, Anderson T-H (2007) Compendium Soil Fungi
Fusarium dimerum	conidia	15	25	2.5	4	Ascomycota	3.25	20	110.610241345141	Micrometers	Cubic micrometers	Domsch K, Gams W, Anderson T-H (2007) Compendium Soil Fungi
Fusarium equiseti	conidia	31	47	4	5	Ascomycota	4.5	39	413.512133028757	Micrometers	Cubic micrometers	Domsch K, Gams W, Anderson T-H (2007) Compendium Soil Fungi
Fusarium flocciferum	conidia	22	35	3.5	5	Ascomycota	4.25	28.5	269.538832200962	Micrometers	Cubic micrometers	Domsch K, Gams W, Anderson T-H (2007) Compendium Soil Fungi
Fusarium fujikuroi	macroconidia	33	60	3	4	Ascomycota	3.5	46.5	298.254952550181	Micrometers	Cubic micrometers	Domsch K, Gams W, Anderson T-H (2007) Compendium Soil Fungi
Fusarium fujikuroi	microconidia	8	10	2.5	3.3	Ascomycota	2.9	9	39.6311913250352	Micrometers	Cubic micrometers	Domsch K, Gams W, Anderson T-H (2007) Compendium Soil Fungi
Fusarium graminearum	conidia	41	60	4	5.5	Ascomycota	4.75	50.5	596.591717409049	Micrometers	Cubic micrometers	Domsch K, Gams W, Anderson T-H (2007) Compendium Soil Fungi
Fusarium incarnatum	conidia	17	40	3	4.5	Ascomycota	3.75	28.5	209.848571782756	Micrometers	Cubic micrometers	Domsch K, Gams W, Anderson T-H (2007) Compendium Soil Fungi
Fusarium lateritium	conidia	22	50	3	4.5	Ascomycota	3.75	36	265.071880146639	Micrometers	Cubic micrometers	Domsch K, Gams W, Anderson T-H (2007) Compendium Soil Fungi
Fusarium merismoides var. merismoides	conidia	30	45	3.5	5	Ascomycota	4.25	37.5	354.65635815916	Micrometers	Cubic micrometers	Domsch K, Gams W, Anderson T-H (2007) Compendium Soil Fungi
Fusarium oxysporum	macroconidia	27	46	3	4.5	Ascomycota	3.75	36.5	268.753434037564	Micrometers	Cubic micrometers	Domsch K, Gams W, Anderson T-H (2007) Compendium Soil Fungi
Fusarium oxysporum	conidia	5	12	2.3	3.5	Ascomycota	2.9	8.5	37.4294584736444	Micrometers	Cubic micrometers	Domsch K, Gams W, Anderson T-H (2007) Compendium Soil Fungi
Fusarium poae	macroconidia	18	38	3.8	7	Ascomycota	5.4	28	427.507928300499	Micrometers	Cubic micrometers	Domsch K, Gams W, Anderson T-H (2007) Compendium Soil Fungi
Fusarium poae	conidia	6	10	5.5	7.7	Ascomycota	6.6	8	182.463701320495	Micrometers	Cubic micrometers	Domsch K, Gams W, Anderson T-H (2007) Compendium Soil Fungi
Fusarium proliferatum	macroconidia	27	58	3.3	4.5	Ascomycota	3.9	42.5	338.46733851613	Micrometers	Cubic micrometers	Domsch K, Gams W, Anderson T-H (2007) Compendium Soil Fungi
Fusarium proliferatum	microconidia	7	9	2.2	3.2	Ascomycota	2.7	8	30.5362805928928	Micrometers	Cubic micrometers	Domsch K, Gams W, Anderson T-H (2007) Compendium Soil Fungi
Fusarium redolens	macroconidia	25	38	4	5.5	Ascomycota	4.75	31.5	372.131467294753	Micrometers	Cubic micrometers	Domsch K, Gams W, Anderson T-H (2007) Compendium Soil Fungi
Fusarium redolens	conidia	7.5	15	2.5	4.2	Ascomycota	3.35	11.25	66.105981665459	Micrometers	Cubic micrometers	Domsch K, Gams W, Anderson T-H (2007) Compendium Soil Fungi
Fusarium sacchari	conidia	7	11	2.5	3	Ascomycota	2.75	9	35.6374416641592	Micrometers	Cubic micrometers	Domsch K, Gams W, Anderson T-H (2007) Compendium Soil Fungi
Fusarium sambucinum var. sambucinum	conidia	30	45	4	5.5	Ascomycota	4.75	37.5	443.013651541373	Micrometers	Cubic micrometers	Domsch K, Gams W, Anderson T-H (2007) Compendium Soil Fungi
Fusarium solani	macroconidia	28	42	4	6	Ascomycota	5	35	458.148928648512	Micrometers	Cubic micrometers	Domsch K, Gams W, Anderson T-H (2007) Compendium Soil Fungi
Fusarium solani	conidia	8	16	2	4	Ascomycota	3	12	56.5486677646163	Micrometers	Cubic micrometers	Domsch K, Gams W, Anderson T-H (2007) Compendium Soil Fungi
Fusarium sporotriochiodes var. sporotrichiodes	macroconidia	29	46	3.7	5.3	Ascomycota	4.5	37.5	397.607820219958	Micrometers	Cubic micrometers	Domsch K, Gams W, Anderson T-H (2007) Compendium Soil Fungi
Fusarium sporotriochiodes var. sporotrichiodes	conidia	6	11	3	4	Ascomycota	3.5	8.5	54.5197225091729	Micrometers	Cubic micrometers	Domsch K, Gams W, Anderson T-H (2007) Compendium Soil Fungi
Fusarium subglutinans	macroconidia	27	54	3.5	4.5	Ascomycota	4	40.5	339.292006587698	Micrometers	Cubic micrometers	Domsch K, Gams W, Anderson T-H (2007) Compendium Soil Fungi
Fusarium subglutinans	conidia	NA	NA	NA	NA	Ascomycota	NA	NA	NA	Micrometers	Cubic micrometers	Domsch K, Gams W, Anderson T-H (2007) Compendium Soil Fungi
Fusarium tricinctum	macroconidia	24	50	3.2	4.5	Ascomycota	3.85	37	287.158585498314	Micrometers	Cubic micrometers	Domsch K, Gams W, Anderson T-H (2007) Compendium Soil Fungi
Fusarium tricinctum	conidia	8	11	4.5	7.5	Ascomycota	6	9.5	179.070781254618	Micrometers	Cubic micrometers	Domsch K, Gams W, Anderson T-H (2007) Compendium Soil Fungi
Fusarium ventricosum	conidia	24	48	5	8	Ascomycota	6.5	36	796.393737685013	Micrometers	Cubic micrometers	Domsch K, Gams W, Anderson T-H (2007) Compendium Soil Fungi
Fusarium verticillioides	macroconidia	31	58	2.7	3.6	Ascomycota	3.15	44.5	231.195693863898	Micrometers	Cubic micrometers	Domsch K, Gams W, Anderson T-H (2007) Compendium Soil Fungi
Fusarium verticillioides	microconidia	7	10	2.5	3.2	Ascomycota	2.85	8.5	36.1499139657761	Micrometers	Cubic micrometers	Domsch K, Gams W, Anderson T-H (2007) Compendium Soil Fungi
Gaeumannomyces graminis	conidia	NA	NA	NA	NA	Ascomycota	NA	NA	NA	Micrometers	Cubic micrometers	Domsch K, Gams W, Anderson T-H (2007) Compendium Soil Fungi
Gelasinospora retispora	conidia	NA	NA	NA	NA	Ascomycota	NA	NA	NA	Micrometers	Cubic micrometers	Domsch K, Gams W, Anderson T-H (2007) Compendium Soil Fungi
Geomyces pannorum	conidia	2	5	2	4	Ascomycota	3	3.5	16.4933614313464	Micrometers	Cubic micrometers	Domsch K, Gams W, Anderson T-H (2007) Compendium Soil Fungi
Geotrichum candidum	conidia	NA	NA	NA	NA	Ascomycota	NA	NA	NA	Micrometers	Cubic micrometers	Domsch K, Gams W, Anderson T-H (2007) Compendium Soil Fungi
Gibellulospis nigrescens	conidia	4	8.5	1.5	2.5	Ascomycota	2	6.25	13.0899693899575	Micrometers	Cubic micrometers	Domsch K, Gams W, Anderson T-H (2007) Compendium Soil Fungi
Gilmaniella humicola	conidia	7	10	7	10	Ascomycota	8.5	8.5	321.555098064305	Micrometers	Cubic micrometers	Domsch K, Gams W, Anderson T-H (2007) Compendium Soil Fungi
Giocladium viride	conidia	3	4	1.7	2.7	Ascomycota	2.2	3.5	8.86976325863518	Micrometers	Cubic micrometers	Domsch K, Gams W, Anderson T-H (2007) Compendium Soil Fungi
Glomerella cingulata	conidia	12	18	4.5	6	Ascomycota	5.25	15	216.475368786422	Micrometers	Cubic micrometers	Domsch K, Gams W, Anderson T-H (2007) Compendium Soil Fungi
Gongronella butleri	conidia	2.2	4.5	1.6	2.5	Ascomycota	2.05	3.35	7.3714199124137	Micrometers	Cubic micrometers	Domsch K, Gams W, Anderson T-H (2007) Compendium Soil Fungi
Gonytrichum macrocladum	conidia	3.5	5.8	2	3.6	Ascomycota	2.8	4.65	19.0883169632116	Micrometers	Cubic micrometers	Domsch K, Gams W, Anderson T-H (2007) Compendium Soil Fungi
Gymnoascus reesii	conidia	NA	NA	NA	NA	Ascomycota	NA	NA	NA	Micrometers	Cubic micrometers	Domsch K, Gams W, Anderson T-H (2007) Compendium Soil Fungi
Harzia acremonioides	conidia	20	30	15	20	Ascomycota	17.5	25	4008.80312567448	Micrometers	Cubic micrometers	Domsch K, Gams W, Anderson T-H (2007) Compendium Soil Fungi
Heteroconium chaetospira	conidia	20	35	3	4	Ascomycota	3.5	27.5	176.387337529677	Micrometers	Cubic micrometers	Domsch K, Gams W, Anderson T-H (2007) Compendium Soil Fungi
Hormiactis candida	conidia	10	19	3	4	Ascomycota	3.5	14.5	93.0042325156478	Micrometers	Cubic micrometers	Domsch K, Gams W, Anderson T-H (2007) Compendium Soil Fungi
Humicola fuscoatra var. fuscoatra	conidia	3	5	1.5	2	Ascomycota	1.75	4	6.41408500107916	Micrometers	Cubic micrometers	Domsch K, Gams W, Anderson T-H (2007) Compendium Soil Fungi
Humicola grisea	conidia	3	3.5	1.5	2	Ascomycota	1.75	3.25	5.21144406337682	Micrometers	Cubic micrometers	Domsch K, Gams W, Anderson T-H (2007) Compendium Soil Fungi
Hypomyces chrysospermus	conidia	15	25	15	25	Ascomycota	20	20	4188.79020478639	Micrometers	Cubic micrometers	Domsch K, Gams W, Anderson T-H (2007) Compendium Soil Fungi
Idriella lunata	conidia	7	13	2	2.5	Ascomycota	2.25	10	26.5071880146639	Micrometers	Cubic micrometers	Domsch K, Gams W, Anderson T-H (2007) Compendium Soil Fungi
Isaria farinosa	conidia	2	3	1	1.8	Ascomycota	1.4	2.5	2.56563400043166	Micrometers	Cubic micrometers	Domsch K, Gams W, Anderson T-H (2007) Compendium Soil Fungi
Isaria fumosorosea	conidia	3	4	1	2	Ascomycota	1.5	3.5	4.1233403578366	Micrometers	Cubic micrometers	Domsch K, Gams W, Anderson T-H (2007) Compendium Soil Fungi
Khuskia oryzae	conidia	NA	NA	NA	NA	Ascomycota	NA	NA	NA	Micrometers	Cubic micrometers	Domsch K, Gams W, Anderson T-H (2007) Compendium Soil Fungi
Lecanicillium muscarium	conidia	2.5	5.5	1	1.5	Ascomycota	1.25	4	3.27249234748937	Micrometers	Cubic micrometers	Domsch K, Gams W, Anderson T-H (2007) Compendium Soil Fungi
Lecanicillium psalliotae	conidia	5	10	1.2	1.7	Ascomycota	1.45	7.5	8.25649819271568	Micrometers	Cubic micrometers	Domsch K, Gams W, Anderson T-H (2007) Compendium Soil Fungi
Letptosphaeria coniothryrium	conidia	3.5	4.5	2.2	2.7	Ascomycota	2.45	4	12.5716066021152	Micrometers	Cubic micrometers	Domsch K, Gams W, Anderson T-H (2007) Compendium Soil Fungi
Letptosphaeria maculans	conidia	4	6	1.5	2	Ascomycota	1.75	5	8.01760625134895	Micrometers	Cubic micrometers	Domsch K, Gams W, Anderson T-H (2007) Compendium Soil Fungi
Mammaria echinobotryoides	conidia	8.5	17.5	4.5	8.5	Ascomycota	6.5	13	287.586627497366	Micrometers	Cubic micrometers	Domsch K, Gams W, Anderson T-H (2007) Compendium Soil Fungi
Mariannaea elegans	conidia	4	6	1.5	2.5	Ascomycota	2	5	10.471975511966	Micrometers	Cubic micrometers	Domsch K, Gams W, Anderson T-H (2007) Compendium Soil Fungi
Metarhizium anisopliae	conidia	5	8	2.5	3.5	Ascomycota	3	6.5	30.6305283725005	Micrometers	Cubic micrometers	Domsch K, Gams W, Anderson T-H (2007) Compendium Soil Fungi
Microascus trigonosporus	conidia	4	4.5	3.5	4	Ascomycota	3.75	4.25	31.2932080728671	Micrometers	Cubic micrometers	Domsch K, Gams W, Anderson T-H (2007) Compendium Soil Fungi
Microdochium bolleyi	conidia	5.5	8.5	1.6	2.2	Ascomycota	1.9	7	13.231341059369	Micrometers	Cubic micrometers	Domsch K, Gams W, Anderson T-H (2007) Compendium Soil Fungi
Monoascus ruber	conidia	6	12	4.5	10	Ascomycota	7.25	9	247.69494578147	Micrometers	Cubic micrometers	Domsch K, Gams W, Anderson T-H (2007) Compendium Soil Fungi
Monocillium mucidum	conidia	2.8	3.9	1.8	2.2	Ascomycota	2	3.35	7.0162235930172	Micrometers	Cubic micrometers	Domsch K, Gams W, Anderson T-H (2007) Compendium Soil Fungi
Monographella nivalis	conidia	10	18	2.5	3.5	Ascomycota	3	14	65.9734457253857	Micrometers	Cubic micrometers	Domsch K, Gams W, Anderson T-H (2007) Compendium Soil Fungi
Myceliophthora vellerea	conidia	9	11	6.5	9.5	Ascomycota	8	10	335.103216382911	Micrometers	Cubic micrometers	Domsch K, Gams W, Anderson T-H (2007) Compendium Soil Fungi
Myrmecridium schulzeri	conidia	7.5	9	3	4	Ascomycota	3.5	8.25	52.9162012589031	Micrometers	Cubic micrometers	Domsch K, Gams W, Anderson T-H (2007) Compendium Soil Fungi
Myrothecium cinctum	conidia	6.5	14	2.5	4.5	Ascomycota	3.5	10.25	65.7443712610614	Micrometers	Cubic micrometers	Domsch K, Gams W, Anderson T-H (2007) Compendium Soil Fungi
Myrothecium roridum	conidia	5.5	7	1.5	2	Ascomycota	1.75	6.25	10.0220078141862	Micrometers	Cubic micrometers	Domsch K, Gams W, Anderson T-H (2007) Compendium Soil Fungi
Myrothecium verrucaria	conidia	6.5	8	2	3.5	Ascomycota	2.75	7.25	28.7079391183505	Micrometers	Cubic micrometers	Domsch K, Gams W, Anderson T-H (2007) Compendium Soil Fungi
Nannizia fulva	conidia	3.3	8.3	1.7	3.3	Ascomycota	2.5	5.8	18.9804556154383	Micrometers	Cubic micrometers	Domsch K, Gams W, Anderson T-H (2007) Compendium Soil Fungi
Nannizia grubyia	conidia	NA	NA	NA	NA	Ascomycota	NA	NA	NA	Micrometers	Cubic micrometers	Domsch K, Gams W, Anderson T-H (2007) Compendium Soil Fungi
Nannizia gypsea	conidia	3.5	9.5	1.7	3.3	Ascomycota	2.5	6.5	21.2712002586809	Micrometers	Cubic micrometers	Domsch K, Gams W, Anderson T-H (2007) Compendium Soil Fungi
Nannizia incurvata	conidia	NA	NA	NA	NA	Ascomycota	NA	NA	NA	Micrometers	Cubic micrometers	Domsch K, Gams W, Anderson T-H (2007) Compendium Soil Fungi
Neocosmospora vasinfecta	conidia	NA	NA	NA	NA	Ascomycota	NA	NA	NA	Micrometers	Cubic micrometers	Domsch K, Gams W, Anderson T-H (2007) Compendium Soil Fungi
Neosartorya fischeri	conidia	2	2.5	2	2.5	Ascomycota	2.25	2.25	5.96411730329937	Micrometers	Cubic micrometers	Domsch K, Gams W, Anderson T-H (2007) Compendium Soil Fungi
Neotestudina rosatii	conidia	NA	NA	NA	NA	Ascomycota	NA	NA	NA	Micrometers	Cubic micrometers	Domsch K, Gams W, Anderson T-H (2007) Compendium Soil Fungi
Nigrospora sphaerica	conidia	16	19	16	19	Ascomycota	17.5	17.5	2806.16218797213	Micrometers	Cubic micrometers	Domsch K, Gams W, Anderson T-H (2007) Compendium Soil Fungi
Oidiodendron cerealis	conidia	3.5	5.5	2	3	Ascomycota	2.5	4.5	14.7262155637022	Micrometers	Cubic micrometers	Domsch K, Gams W, Anderson T-H (2007) Compendium Soil Fungi
Oidiodendron echinulatum	conidia	2.5	4	2.5	4	Ascomycota	3.25	3.25	17.9741642185854	Micrometers	Cubic micrometers	Domsch K, Gams W, Anderson T-H (2007) Compendium Soil Fungi
Oidiodendron griseum	conidia	2	3.6	1.6	2	Ascomycota	1.8	2.8	4.75008809222777	Micrometers	Cubic micrometers	Domsch K, Gams W, Anderson T-H (2007) Compendium Soil Fungi
Oidiodendron rhodogenum	conidia	2	4	1.5	2.2	Ascomycota	1.85	3	5.37605042845553	Micrometers	Cubic micrometers	Domsch K, Gams W, Anderson T-H (2007) Compendium Soil Fungi
Oidiodendron tennuissimun	conidia	2	4	1.5	2.5	Ascomycota	2	3	6.28318530717959	Micrometers	Cubic micrometers	Domsch K, Gams W, Anderson T-H (2007) Compendium Soil Fungi
Oidiodendron trunctatum	conidia	4	6.5	1.5	3	Ascomycota	2.25	5.25	13.9162737076985	Micrometers	Cubic micrometers	Domsch K, Gams W, Anderson T-H (2007) Compendium Soil Fungi
Paecillium lilacinum	conidia	2.5	3	2	2.2	Ascomycota	2.1	2.75	6.34994415106837	Micrometers	Cubic micrometers	Domsch K, Gams W, Anderson T-H (2007) Compendium Soil Fungi
Paraconiothyrium minitans	conidia	4	6	3.5	4	Ascomycota	3.75	5	36.8155389092554	Micrometers	Cubic micrometers	Domsch K, Gams W, Anderson T-H (2007) Compendium Soil Fungi
Paraconiothyrium sporulosum	conidia	2.5	4.5	2.2	2.7	Ascomycota	2.45	3.5	11.0001557768508	Micrometers	Cubic micrometers	Domsch K, Gams W, Anderson T-H (2007) Compendium Soil Fungi
Paranomuraea carnea	conidia	3	4	2	2.5	Ascomycota	2.25	3.5	9.27751580513236	Micrometers	Cubic micrometers	Domsch K, Gams W, Anderson T-H (2007) Compendium Soil Fungi
Paranomuraea marquandii	conidia	3.5	3.5	3.5	3.5	Ascomycota	3.5	3.5	22.4492975037771	Micrometers	Cubic micrometers	Domsch K, Gams W, Anderson T-H (2007) Compendium Soil Fungi
Pecilomyces variotii	conidia	3.2	5	2	4	Ascomycota	3	4.1	19.3207948195772	Micrometers	Cubic micrometers	Domsch K, Gams W, Anderson T-H (2007) Compendium Soil Fungi
Penicillium brevicompactum	conidia	3.5	4	3.5	4	Ascomycota	3.75	3.75	27.6116541819415	Micrometers	Cubic micrometers	Domsch K, Gams W, Anderson T-H (2007) Compendium Soil Fungi
Penicillium canescens	conidia	2	2.5	2	2.5	Ascomycota	2.25	2.25	5.96411730329937	Micrometers	Cubic micrometers	Domsch K, Gams W, Anderson T-H (2007) Compendium Soil Fungi
Penicillium charlesii	conidia	2.5	3	2.5	3	Ascomycota	2.75	2.75	10.8892182862709	Micrometers	Cubic micrometers	Domsch K, Gams W, Anderson T-H (2007) Compendium Soil Fungi
Penicillium chrysogenum	conidia	2	4	2.8	3.5	Ascomycota	3	3.15	14.8440252882118	Micrometers	Cubic micrometers	Domsch K, Gams W, Anderson T-H (2007) Compendium Soil Fungi
Penicillium citrinum	conidia	3	3	3	3	Ascomycota	3	3	14.1371669411541	Micrometers	Cubic micrometers	Domsch K, Gams W, Anderson T-H (2007) Compendium Soil Fungi
Penicillium corylophilum	conidia	2.5	3	2.5	3	Ascomycota	2.75	2.75	10.8892182862709	Micrometers	Cubic micrometers	Domsch K, Gams W, Anderson T-H (2007) Compendium Soil Fungi
Penicillium cyclopium	conidia	2.7	2.7	2.7	2.7	Ascomycota	2.7	2.7	10.3059947001013	Micrometers	Cubic micrometers	Domsch K, Gams W, Anderson T-H (2007) Compendium Soil Fungi
Penicillium daleae	conidia	2.5	4	2.5	3	Ascomycota	2.75	3.25	12.8690761565019	Micrometers	Cubic micrometers	Domsch K, Gams W, Anderson T-H (2007) Compendium Soil Fungi
Penicillium decumbens	conidia	2	2.5	2	2.5	Ascomycota	2.25	2.25	5.96411730329937	Micrometers	Cubic micrometers	Domsch K, Gams W, Anderson T-H (2007) Compendium Soil Fungi
Penicillium digitatum	conidia	3.5	5	3	3.5	Ascomycota	3.25	4.25	23.5046762858424	Micrometers	Cubic micrometers	Domsch K, Gams W, Anderson T-H (2007) Compendium Soil Fungi
Penicillium expansum	conidia	3	3.5	3	3.5	Ascomycota	3.25	3.25	17.9741642185854	Micrometers	Cubic micrometers	Domsch K, Gams W, Anderson T-H (2007) Compendium Soil Fungi
Penicillium funiculosum	conidia	2.5	3.5	2	2.5	Ascomycota	2.25	3	7.95215640439916	Micrometers	Cubic micrometers	Domsch K, Gams W, Anderson T-H (2007) Compendium Soil Fungi
Penicillium glabrum	conidia	3	3.5	3	3.5	Ascomycota	3.25	3.25	17.9741642185854	Micrometers	Cubic micrometers	Domsch K, Gams W, Anderson T-H (2007) Compendium Soil Fungi
Penicillium glandicola	conidia	3	3.5	3	3.5	Ascomycota	3.25	3.25	17.9741642185854	Micrometers	Cubic micrometers	Domsch K, Gams W, Anderson T-H (2007) Compendium Soil Fungi
Penicillium griseofulvum	conidia	2.5	3.5	2.2	2.5	Ascomycota	2.35	3	8.67472271472482	Micrometers	Cubic micrometers	Domsch K, Gams W, Anderson T-H (2007) Compendium Soil Fungi
Penicillium herquei	conidia	3.5	4	2.2	3	Ascomycota	2.6	3.75	13.2732289614169	Micrometers	Cubic micrometers	Domsch K, Gams W, Anderson T-H (2007) Compendium Soil Fungi
Penicillium hirsutum	conidia	3	3.3	3	3.3	Ascomycota	3.15	3.15	16.3655378802535	Micrometers	Cubic micrometers	Domsch K, Gams W, Anderson T-H (2007) Compendium Soil Fungi
Penicillium hispanicum	conidia	2	3	2	2.5	Ascomycota	2.25	2.5	6.62679700366597	Micrometers	Cubic micrometers	Domsch K, Gams W, Anderson T-H (2007) Compendium Soil Fungi
Penicillium islandicum	conidia	3	3.5	2.5	3	Ascomycota	2.75	3.25	12.8690761565019	Micrometers	Cubic micrometers	Domsch K, Gams W, Anderson T-H (2007) Compendium Soil Fungi
Penicillium italicum	conidia	4	5	2.5	3.5	Ascomycota	3	4.5	21.2057504117311	Micrometers	Cubic micrometers	Domsch K, Gams W, Anderson T-H (2007) Compendium Soil Fungi
Penicillium janczewskii	conidia	3	3.5	3	3.5	Ascomycota	3.25	3.25	17.9741642185854	Micrometers	Cubic micrometers	Domsch K, Gams W, Anderson T-H (2007) Compendium Soil Fungi
Penicillium janthinellum	conidia	3	3.5	3	3.5	Ascomycota	3.25	3.25	17.9741642185854	Micrometers	Cubic micrometers	Domsch K, Gams W, Anderson T-H (2007) Compendium Soil Fungi
Penicillium jensenii	conidia	2	2.5	2	2.5	Ascomycota	2.25	2.25	5.96411730329937	Micrometers	Cubic micrometers	Domsch K, Gams W, Anderson T-H (2007) Compendium Soil Fungi
Penicillium lanosum	conidia	2.5	3	2.5	3	Ascomycota	2.75	2.75	10.8892182862709	Micrometers	Cubic micrometers	Domsch K, Gams W, Anderson T-H (2007) Compendium Soil Fungi
Penicillium lividum	conidia	3	4	2.6	3	Ascomycota	2.8	3.5	14.3675504024173	Micrometers	Cubic micrometers	Domsch K, Gams W, Anderson T-H (2007) Compendium Soil Fungi
Penicillium oxalicum	conidia	4.5	6.5	3	4	Ascomycota	3.5	5.5	35.2774675059354	Micrometers	Cubic micrometers	Domsch K, Gams W, Anderson T-H (2007) Compendium Soil Fungi
Penicillium purpurogenum	conidia	3	3.5	2.5	3	Ascomycota	2.75	3.25	12.8690761565019	Micrometers	Cubic micrometers	Domsch K, Gams W, Anderson T-H (2007) Compendium Soil Fungi
Penicillium restrictum	conidia	2	2.5	2	2.5	Ascomycota	2.25	2.25	5.96411730329937	Micrometers	Cubic micrometers	Domsch K, Gams W, Anderson T-H (2007) Compendium Soil Fungi
Penicillium rubrum	conidia	2.2	3.5	2	2.5	Ascomycota	2.25	2.85	7.55454858417921	Micrometers	Cubic micrometers	Domsch K, Gams W, Anderson T-H (2007) Compendium Soil Fungi
Penicillium rugulosum	conidia	3	3.5	2.5	3	Ascomycota	2.75	3.25	12.8690761565019	Micrometers	Cubic micrometers	Domsch K, Gams W, Anderson T-H (2007) Compendium Soil Fungi
Penicillium sacculum	conidia	5.5	6	3	3.5	Ascomycota	3.25	5.75	31.8004443867279	Micrometers	Cubic micrometers	Domsch K, Gams W, Anderson T-H (2007) Compendium Soil Fungi
Penicillium scabrosum	conidia	3	3.5	3	3.5	Ascomycota	3.25	3.25	17.9741642185854	Micrometers	Cubic micrometers	Domsch K, Gams W, Anderson T-H (2007) Compendium Soil Fungi
Penicillium simplicissimum	conidia	2.5	3	2.5	3	Ascomycota	2.75	2.75	10.8892182862709	Micrometers	Cubic micrometers	Domsch K, Gams W, Anderson T-H (2007) Compendium Soil Fungi
Penicillium solitum	conidia	NA	NA	NA	NA	Ascomycota	NA	NA	NA	Micrometers	Cubic micrometers	Domsch K, Gams W, Anderson T-H (2007) Compendium Soil Fungi
Penicillium spinulosum	conidia	3	5.5	3	5.5	Ascomycota	4.25	4.25	40.1943872580382	Micrometers	Cubic micrometers	Domsch K, Gams W, Anderson T-H (2007) Compendium Soil Fungi
Penicillium steckii	conidia	2	2.5	2	2.5	Ascomycota	2.25	2.25	5.96411730329937	Micrometers	Cubic micrometers	Domsch K, Gams W, Anderson T-H (2007) Compendium Soil Fungi
Penicillium stoloniferum	conidia	2.5	3.5	2.5	3.5	Ascomycota	3	3	14.1371669411541	Micrometers	Cubic micrometers	Domsch K, Gams W, Anderson T-H (2007) Compendium Soil Fungi
Penicillium thomii	conidia	3	3.5	3	3.5	Ascomycota	3.25	3.25	17.9741642185854	Micrometers	Cubic micrometers	Domsch K, Gams W, Anderson T-H (2007) Compendium Soil Fungi
Penicillium variabile	conidia	3	3.5	2	2.5	Ascomycota	2.25	3.25	8.61483610476576	Micrometers	Cubic micrometers	Domsch K, Gams W, Anderson T-H (2007) Compendium Soil Fungi
Penicillium viridicatum	conidia	3	4	3	4	Ascomycota	3.5	3.5	22.4492975037771	Micrometers	Cubic micrometers	Domsch K, Gams W, Anderson T-H (2007) Compendium Soil Fungi
Penicillium vulpinum	conidia	4	4.5	3	3.5	Ascomycota	3.25	4.25	23.5046762858424	Micrometers	Cubic micrometers	Domsch K, Gams W, Anderson T-H (2007) Compendium Soil Fungi
Penicillium westlingii	conidia	2	2.5	2	2.5	Ascomycota	2.25	2.25	5.96411730329937	Micrometers	Cubic micrometers	Domsch K, Gams W, Anderson T-H (2007) Compendium Soil Fungi
Periconia macrospinosa	conidia	18	35	18	35	Ascomycota	26.5	26.5	9743.97686434349	Micrometers	Cubic micrometers	Domsch K, Gams W, Anderson T-H (2007) Compendium Soil Fungi
Peziza ostracoderma	conidia	5	13	5	13	Ascomycota	9	9	381.70350741116	Micrometers	Cubic micrometers	Domsch K, Gams W, Anderson T-H (2007) Compendium Soil Fungi
Phialophora cinerescens	conidia	3	5	2.5	3.5	Ascomycota	3	4	18.8495559215388	Micrometers	Cubic micrometers	Domsch K, Gams W, Anderson T-H (2007) Compendium Soil Fungi
Phialophora cyclaminis	conidia	1.5	2.5	1.5	2.5	Ascomycota	2	2	4.18879020478639	Micrometers	Cubic micrometers	Domsch K, Gams W, Anderson T-H (2007) Compendium Soil Fungi
Phitomyces chartarum	conidia	18	29	10	17	Ascomycota	13.5	23.5	2242.50810604056	Micrometers	Cubic micrometers	Domsch K, Gams W, Anderson T-H (2007) Compendium Soil Fungi
Phoma chrysanthemicola	conidia	3.5	6.5	1.5	3	Ascomycota	2.25	5	13.2535940073319	Micrometers	Cubic micrometers	Domsch K, Gams W, Anderson T-H (2007) Compendium Soil Fungi
Phoma eupyrena	conidia	3.5	6	1.5	3	Ascomycota	2.25	4.75	12.5909143069653	Micrometers	Cubic micrometers	Domsch K, Gams W, Anderson T-H (2007) Compendium Soil Fungi
Phoma exigua	conidia	4	8.5	2	3	Ascomycota	2.5	6.25	20.4530771718085	Micrometers	Cubic micrometers	Domsch K, Gams W, Anderson T-H (2007) Compendium Soil Fungi
Phoma glomerata	conidia	6	7.5	3	3.5	Ascomycota	3.25	6.75	37.330956453985	Micrometers	Cubic micrometers	Domsch K, Gams W, Anderson T-H (2007) Compendium Soil Fungi
Phoma herbarum	conidia	4.5	5	2	2.5	Ascomycota	2.25	4.75	12.5909143069653	Micrometers	Cubic micrometers	Domsch K, Gams W, Anderson T-H (2007) Compendium Soil Fungi
Phoma leveillei	conidia	3	7	1	3	Ascomycota	2	5	10.471975511966	Micrometers	Cubic micrometers	Domsch K, Gams W, Anderson T-H (2007) Compendium Soil Fungi
Phoma pinodella	conidia	4	9	2	4	Ascomycota	3	6.5	30.6305283725005	Micrometers	Cubic micrometers	Domsch K, Gams W, Anderson T-H (2007) Compendium Soil Fungi
Phoma pomorum	conidia	5	7	2	3.4	Ascomycota	2.7	6	22.9022104446696	Micrometers	Cubic micrometers	Domsch K, Gams W, Anderson T-H (2007) Compendium Soil Fungi
Phymatotrichopsis omnivora	conidia	6	8	5	6	Ascomycota	5.5	7	110.87204073294	Micrometers	Cubic micrometers	Domsch K, Gams W, Anderson T-H (2007) Compendium Soil Fungi
Phytophtora cinnamomi	conidia	NA	NA	NA	NA	Ascomycota	NA	NA	NA	Micrometers	Cubic micrometers	Domsch K, Gams W, Anderson T-H (2007) Compendium Soil Fungi
Plectosphaerella cucumerina	conidia	8.2	13.5	2.2	3	Ascomycota	2.6	10.85	38.4038757950328	Micrometers	Cubic micrometers	Domsch K, Gams W, Anderson T-H (2007) Compendium Soil Fungi
Pleospora herbarum	conidia	24	38	15	26	Ascomycota	20.5	31	6821.31394880074	Micrometers	Cubic micrometers	Domsch K, Gams W, Anderson T-H (2007) Compendium Soil Fungi
Pleurostomophora richardsiae	conidia	8	16	1.5	3	Ascomycota	2.25	12	31.8086256175967	Micrometers	Cubic micrometers	Domsch K, Gams W, Anderson T-H (2007) Compendium Soil Fungi
Pochonia chlamydosporia catenulata	conidia	2.9	3.3	1.9	2.2	Ascomycota	2.05	3.1	6.82131394880074	Micrometers	Cubic micrometers	Domsch K, Gams W, Anderson T-H (2007) Compendium Soil Fungi
Pochonia chlamydosporia chlamydospria	conidia	3	4	1.5	2	Ascomycota	1.75	3.5	5.61232437594427	Micrometers	Cubic micrometers	Domsch K, Gams W, Anderson T-H (2007) Compendium Soil Fungi
Preussia aemulans	conidia	2.5	3	1.5	2	Ascomycota	1.75	2.75	4.40968343824192	Micrometers	Cubic micrometers	Domsch K, Gams W, Anderson T-H (2007) Compendium Soil Fungi
Preussia fleischhakii	conidia	NA	NA	NA	NA	Ascomycota	NA	NA	NA	Micrometers	Cubic micrometers	Domsch K, Gams W, Anderson T-H (2007) Compendium Soil Fungi
Preussia funiculata	conidia	NA	NA	NA	NA	Ascomycota	NA	NA	NA	Micrometers	Cubic micrometers	Domsch K, Gams W, Anderson T-H (2007) Compendium Soil Fungi
Pseudallescheria boydii	conidia	6	14	3.5	6	Ascomycota	4.75	10	118.136973744366	Micrometers	Cubic micrometers	Domsch K, Gams W, Anderson T-H (2007) Compendium Soil Fungi
Pseudeurotium ovale	conidia	NA	NA	NA	NA	Ascomycota	NA	NA	NA	Micrometers	Cubic micrometers	Domsch K, Gams W, Anderson T-H (2007) Compendium Soil Fungi
Pseudeurotium zonatum	conidia	4	6	2.5	3.5	Ascomycota	3	5	23.5619449019235	Micrometers	Cubic micrometers	Domsch K, Gams W, Anderson T-H (2007) Compendium Soil Fungi
Pseudobotrytis terrestris	conidia	6.5	9	2.8	3.5	Ascomycota	3.15	7.75	40.2644185942744	Micrometers	Cubic micrometers	Domsch K, Gams W, Anderson T-H (2007) Compendium Soil Fungi
Pseudogymnoascus roseus	conidia	2	4.5	1.5	2.5	Ascomycota	2	3.25	6.80678408277789	Micrometers	Cubic micrometers	Domsch K, Gams W, Anderson T-H (2007) Compendium Soil Fungi
Sagenomella diversispora	hyaline_conidia	3.5	5	1.5	2.5	Ascomycota	2	4.25	8.90117918517108	Micrometers	Cubic micrometers	Domsch K, Gams W, Anderson T-H (2007) Compendium Soil Fungi
Sagenomella diversispora	pigmented_conidia	4.5	8.5	4	5.5	Ascomycota	4.75	6.5	76.789032933838	Micrometers	Cubic micrometers	Domsch K, Gams W, Anderson T-H (2007) Compendium Soil Fungi
Scelrotinia scelrotiorum	conidia	2.5	3.2	2.5	3.2	Ascomycota	2.85	2.85	12.120853506172	Micrometers	Cubic micrometers	Domsch K, Gams W, Anderson T-H (2007) Compendium Soil Fungi
Scolecobasidium constrictum	conidia	5	12.5	2	4	Ascomycota	3	8.75	41.233403578366	Micrometers	Cubic micrometers	Domsch K, Gams W, Anderson T-H (2007) Compendium Soil Fungi
Scolecobasidium humicola	conidia	7.5	15	2.8	4.5	Ascomycota	3.65	11.25	78.4760027389688	Micrometers	Cubic micrometers	Domsch K, Gams W, Anderson T-H (2007) Compendium Soil Fungi
Scolecobasidium salinum	conidia	30	45	4	7	Ascomycota	5.5	37.5	593.95736106932	Micrometers	Cubic micrometers	Domsch K, Gams W, Anderson T-H (2007) Compendium Soil Fungi
Scolecobasidium terreum	conidia	4	12	1.5	2.5	Ascomycota	2	8	16.7551608191456	Micrometers	Cubic micrometers	Domsch K, Gams W, Anderson T-H (2007) Compendium Soil Fungi
Scolecobasidium tshawytschae	conidia	9	20	2.5	4.5	Ascomycota	3.5	14.5	93.0042325156478	Micrometers	Cubic micrometers	Domsch K, Gams W, Anderson T-H (2007) Compendium Soil Fungi
Scopulariopsis acremonium	conidia	8	14	5	6	Ascomycota	5.5	11	174.227492580334	Micrometers	Cubic micrometers	Domsch K, Gams W, Anderson T-H (2007) Compendium Soil Fungi
Scopulariopsis brevicaulis	conidia	5	8	5	7	Ascomycota	6	6.5	122.522113490002	Micrometers	Cubic micrometers	Domsch K, Gams W, Anderson T-H (2007) Compendium Soil Fungi
Scopulariopsis brumtii	conidia	4.3	5.3	3.5	4.5	Ascomycota	4	4.8	40.2123859659494	Micrometers	Cubic micrometers	Domsch K, Gams W, Anderson T-H (2007) Compendium Soil Fungi
Scopulariopsis chartarum	conidia	4	5.5	3	4	Ascomycota	3.5	4.75	30.466903755126	Micrometers	Cubic micrometers	Domsch K, Gams W, Anderson T-H (2007) Compendium Soil Fungi
Scopulariopsis fusca	conidia	5	8	5	7	Ascomycota	6	6.5	122.522113490002	Micrometers	Cubic micrometers	Domsch K, Gams W, Anderson T-H (2007) Compendium Soil Fungi
Sordaria fimicola	conidia	NA	NA	NA	NA	Ascomycota	NA	NA	NA	Micrometers	Cubic micrometers	Domsch K, Gams W, Anderson T-H (2007) Compendium Soil Fungi
Sporothrix schenkii	conidia	2.5	5.5	1.5	2.5	Ascomycota	2	4	8.37758040957278	Micrometers	Cubic micrometers	Domsch K, Gams W, Anderson T-H (2007) Compendium Soil Fungi
Stachybotrys chartarum	conidia	7	12	4	6	Ascomycota	5	9.5	124.354709204596	Micrometers	Cubic micrometers	Domsch K, Gams W, Anderson T-H (2007) Compendium Soil Fungi
Stachybotrys echinata	conidia	3	6	3	6	Ascomycota	4.5	4.5	47.712938426395	Micrometers	Cubic micrometers	Domsch K, Gams W, Anderson T-H (2007) Compendium Soil Fungi
Stachybotrys elegans	slender_conidia	10	16	3	6	Ascomycota	4.5	13	137.837377676252	Micrometers	Cubic micrometers	Domsch K, Gams W, Anderson T-H (2007) Compendium Soil Fungi
Stachybotrys elegans	fusiform_conidia	8	14	6	9	Ascomycota	7.5	11	323.976742401447	Micrometers	Cubic micrometers	Domsch K, Gams W, Anderson T-H (2007) Compendium Soil Fungi
Staphylotrichum coccosporum	conidia	10	12	10	12	Ascomycota	11	11	696.909970321336	Micrometers	Cubic micrometers	Domsch K, Gams W, Anderson T-H (2007) Compendium Soil Fungi
Talaromyces emersonii	conidia	3.5	5	1.5	2.7	Ascomycota	2.1	4.25	9.81355005165112	Micrometers	Cubic micrometers	Domsch K, Gams W, Anderson T-H (2007) Compendium Soil Fungi
Talaromyces flavus	conidia	2.2	3.5	2	2.5	Ascomycota	2.25	2.85	7.55454858417921	Micrometers	Cubic micrometers	Domsch K, Gams W, Anderson T-H (2007) Compendium Soil Fungi
Talaromyces helicus helicus	conidia	NA	NA	NA	NA	Ascomycota	NA	NA	NA	Micrometers	Cubic micrometers	Domsch K, Gams W, Anderson T-H (2007) Compendium Soil Fungi
Talaromyces trachyspermus	conidia	NA	NA	NA	NA	Ascomycota	NA	NA	NA	Micrometers	Cubic micrometers	Domsch K, Gams W, Anderson T-H (2007) Compendium Soil Fungi
Talaromyces wortmannii	conidia	NA	NA	NA	NA	Ascomycota	NA	NA	NA	Micrometers	Cubic micrometers	Domsch K, Gams W, Anderson T-H (2007) Compendium Soil Fungi
Tetracladium setigerum	conidia	12	15	3	5	Ascomycota	4	13.5	113.097335529233	Micrometers	Cubic micrometers	Domsch K, Gams W, Anderson T-H (2007) Compendium Soil Fungi
Thanatephorus cucumeris	conidia	NA	NA	NA	NA	Ascomycota	NA	NA	NA	Micrometers	Cubic micrometers	Domsch K, Gams W, Anderson T-H (2007) Compendium Soil Fungi
Thelebolus polysporus	conidia	NA	NA	NA	NA	Ascomycota	NA	NA	NA	Micrometers	Cubic micrometers	Domsch K, Gams W, Anderson T-H (2007) Compendium Soil Fungi
Thelebolus stercoreus	conidia	NA	NA	NA	NA	Ascomycota	NA	NA	NA	Micrometers	Cubic micrometers	Domsch K, Gams W, Anderson T-H (2007) Compendium Soil Fungi
Thermoascus aurantiacus	conidia	NA	NA	NA	NA	Ascomycota	NA	NA	NA	Micrometers	Cubic micrometers	Domsch K, Gams W, Anderson T-H (2007) Compendium Soil Fungi
Thermomyces lanuginosus	conidia	NA	NA	NA	NA	Ascomycota	NA	NA	NA	Micrometers	Cubic micrometers	Domsch K, Gams W, Anderson T-H (2007) Compendium Soil Fungi
Thielavia heterothallica	conidia	5	7	3	4	Ascomycota	3.5	6	38.484510006475	Micrometers	Cubic micrometers	Domsch K, Gams W, Anderson T-H (2007) Compendium Soil Fungi
Thielavia terricola	conidia	NA	NA	NA	NA	Ascomycota	NA	NA	NA	Micrometers	Cubic micrometers	Domsch K, Gams W, Anderson T-H (2007) Compendium Soil Fungi
Thielaviopsis basicola	conidia	7.5	19	3	5	Ascomycota	4	13.25	111.002940426839	Micrometers	Cubic micrometers	Domsch K, Gams W, Anderson T-H (2007) Compendium Soil Fungi
Torula herbarum herbarum	conidia	20	70	5	9	Ascomycota	7	45	1154.53530019425	Micrometers	Cubic micrometers	Domsch K, Gams W, Anderson T-H (2007) Compendium Soil Fungi
Torulomyces lagena	conidia	2	3	NA	NA	Ascomycota	NA	NA	NA	Micrometers	Cubic micrometers	Domsch K, Gams W, Anderson T-H (2007) Compendium Soil Fungi
Tricellula aquatica	conidia	4.5	6	2.2	2.5	Ascomycota	2.35	5.25	15.1807647507684	Micrometers	Cubic micrometers	Domsch K, Gams W, Anderson T-H (2007) Compendium Soil Fungi
Trichocladium asperum	conidia	16	25	10	15	Ascomycota	12.5	20.5	1677.1523280883	Micrometers	Cubic micrometers	Domsch K, Gams W, Anderson T-H (2007) Compendium Soil Fungi
Trichocladium opacum	conidia	20	40	10	16	Ascomycota	13	30	2654.64579228338	Micrometers	Cubic micrometers	Domsch K, Gams W, Anderson T-H (2007) Compendium Soil Fungi
Trichoderma hamatum	conidia	3	4.5	2.1	2.8	Ascomycota	2.45	3.75	11.785881189483	Micrometers	Cubic micrometers	Domsch K, Gams W, Anderson T-H (2007) Compendium Soil Fungi
Trichoderma harzianum	conidia	2.8	3.2	2.5	2.8	Ascomycota	2.65	3	11.0309172049172	Micrometers	Cubic micrometers	Domsch K, Gams W, Anderson T-H (2007) Compendium Soil Fungi
Trichoderma koningii	conidia	3	4.8	1.9	2.8	Ascomycota	2.35	3.9	11.2771395291423	Micrometers	Cubic micrometers	Domsch K, Gams W, Anderson T-H (2007) Compendium Soil Fungi
Trichoderma polysporum	conidia	2.4	3.8	1.8	2.2	Ascomycota	2	3.1	6.4926248174189	Micrometers	Cubic micrometers	Domsch K, Gams W, Anderson T-H (2007) Compendium Soil Fungi
Trichoderma virens	conidia	4.5	6	3.5	4	Ascomycota	3.75	5.25	38.6563158547182	Micrometers	Cubic micrometers	Domsch K, Gams W, Anderson T-H (2007) Compendium Soil Fungi
Trichoderma viride	conidia	3.6	4.5	NA	NA	Ascomycota	NA	NA	NA	Micrometers	Cubic micrometers	Domsch K, Gams W, Anderson T-H (2007) Compendium Soil Fungi
Trichosporiella cerebriformis	conidia	3.5	6	NA	NA	Ascomycota	NA	NA	NA	Micrometers	Cubic micrometers	Domsch K, Gams W, Anderson T-H (2007) Compendium Soil Fungi
Trichosporon laibachii	blastoconidia	3	4.5	3	4.5	Ascomycota	3.75	3.75	27.6116541819415	Micrometers	Cubic micrometers	Domsch K, Gams W, Anderson T-H (2007) Compendium Soil Fungi
Trichosporon laibachii	arthroconidia	5	20	3	4	Ascomycota	3.5	12.5	80.1760625134895	Micrometers	Cubic micrometers	Domsch K, Gams W, Anderson T-H (2007) Compendium Soil Fungi
Trichothecium roseum	conidia	12	23	8	10	Ascomycota	9	17.5	742.201264410589	Micrometers	Cubic micrometers	Domsch K, Gams W, Anderson T-H (2007) Compendium Soil Fungi
Trichurus spiralis	conidia	4	6	3.5	4.2	Ascomycota	3.85	5	38.8052142565289	Micrometers	Cubic micrometers	Domsch K, Gams W, Anderson T-H (2007) Compendium Soil Fungi
Typhula ishikariensis canadensis	conidia	NA	NA	NA	NA	Ascomycota	NA	NA	NA	Micrometers	Cubic micrometers	Domsch K, Gams W, Anderson T-H (2007) Compendium Soil Fungi
Typhula ishikariensis idahoensis	conidia	NA	NA	NA	NA	Ascomycota	NA	NA	NA	Micrometers	Cubic micrometers	Domsch K, Gams W, Anderson T-H (2007) Compendium Soil Fungi
Typhula ishikariensis ishikariensis	conidia	NA	NA	NA	NA	Ascomycota	NA	NA	NA	Micrometers	Cubic micrometers	Domsch K, Gams W, Anderson T-H (2007) Compendium Soil Fungi
Ulocladium consortiale	conidia	16	34	10	15	Ascomycota	12.5	25	2045.30771718085	Micrometers	Cubic micrometers	Domsch K, Gams W, Anderson T-H (2007) Compendium Soil Fungi
Umbelopsis angularis	conidia	NA	NA	NA	NA	Ascomycota	NA	NA	NA	Micrometers	Cubic micrometers	Domsch K, Gams W, Anderson T-H (2007) Compendium Soil Fungi
Umbelopsis isabellina	conidia	NA	NA	NA	NA	Ascomycota	NA	NA	NA	Micrometers	Cubic micrometers	Domsch K, Gams W, Anderson T-H (2007) Compendium Soil Fungi
Umbelopsis nana	conidia	NA	NA	NA	NA	Ascomycota	NA	NA	NA	Micrometers	Cubic micrometers	Domsch K, Gams W, Anderson T-H (2007) Compendium Soil Fungi
Umbelopsis ramanniana	conidia	2.5	5.5	1.5	3	Ascomycota	2.25	4	10.6028752058656	Micrometers	Cubic micrometers	Domsch K, Gams W, Anderson T-H (2007) Compendium Soil Fungi
Umbelopsis vinacea	conidia	3	5	3	5	Ascomycota	4	4	33.5103216382911	Micrometers	Cubic micrometers	Domsch K, Gams W, Anderson T-H (2007) Compendium Soil Fungi
Varicosporium elodae	conidia	60	120	3	3	Ascomycota	3	90	424.115008234622	Micrometers	Cubic micrometers	Domsch K, Gams W, Anderson T-H (2007) Compendium Soil Fungi
Verticillium albo-atrum	conidia	3.5	10.5	2	5	Ascomycota	3.5	7	44.8985950075541	Micrometers	Cubic micrometers	Domsch K, Gams W, Anderson T-H (2007) Compendium Soil Fungi
Verticillium dahliae	conidia	2.5	6	1.4	3.2	Ascomycota	2.3	4.25	11.7718094723888	Micrometers	Cubic micrometers	Domsch K, Gams W, Anderson T-H (2007) Compendium Soil Fungi
Verticillium nubilum	conidia	4	10	2.5	3.5	Ascomycota	3	7	32.9867228626928	Micrometers	Cubic micrometers	Domsch K, Gams W, Anderson T-H (2007) Compendium Soil Fungi
Volutella ciliata	conidia	4	6	1.5	2	Ascomycota	1.75	5	8.01760625134895	Micrometers	Cubic micrometers	Domsch K, Gams W, Anderson T-H (2007) Compendium Soil Fungi
Wallemia sebi	conidia	2.5	3.5	2.5	3.5	Ascomycota	3	3	14.1371669411541	Micrometers	Cubic micrometers	Domsch K, Gams W, Anderson T-H (2007) Compendium Soil Fungi
Wardomyces columbinus	conidia	6	7.5	2.5	4	Ascomycota	3.25	6.75	37.330956453985	Micrometers	Cubic micrometers	Domsch K, Gams W, Anderson T-H (2007) Compendium Soil Fungi
Wardomyces simplex	conidia	6.5	8.5	3	5.5	Ascomycota	4.25	7.5	70.931271631832	Micrometers	Cubic micrometers	Domsch K, Gams W, Anderson T-H (2007) Compendium Soil Fungi
