# Supplementary material for: Bridging reproductive and microbial ecology: a case study in arbuscular mycorrhizal fungi
Source: ISME J. 2018 Nov 30;13(4):873–84. doi: 10.1038/s41396-018-0314-7 (PMC6461870; doi:10.1038/s41396-018-0314-7)
Supplement: Supplementary file 2 — Dataset Spore size AMF [file 41396_2018_314_MOESM2_ESM.csv]

good.names	Synonyms	Family	Order	dim1.min2	dim1.min	dim1.max	dim1.max2	dim2.min2	dim2.min	dim2.max	dim2.max2	shape	EquatorialAxis_InnerRanges	PolarAxis_InnerRanges	EquatorialAxis_OuterRanges	PolarAxis_OuterRanges	SporeVolume	SporeVolume_2	Dimension_units	Volume_units
Acaulospora_alpina	NA	Acaulosporaceae	Diversisporales	53	65	85	97	53	65	85	97	globose to subglobose	75	75	75	75	220893.2335	220893.2335	Micrometers	Cubic micrometers
Acaulospora_baetica	NA	Acaulosporaceae	Diversisporales	69	69	96	96	65	65	92	92	globose to subglobose	78.5	82.5	78.5	82.5	266190.0908	266190.0908	Micrometers	Cubic micrometers
Acaulospora_bireticulata	NA			150	150	155	155	150	150	155	155	globose	152.5	152.5	152.5	152.5	1856983.964	1856983.964	Micrometers	Cubic micrometers
Acaulospora_brasiliensis	Ambispora_brasiliensis	Acaulosporaceae	Diversisporales	62	62	95	95	62	62	95	95	globose to subglobose to ovoid	78.5	78.5	78.5	78.5	253283.9046	253283.9046	Micrometers	Cubic micrometers
Acaulospora_capsicula	NA			170	298	298	330	170	298	298	330	globose to subglobose to irregular	298	298	250	250	13856304.37	8181230.869	Micrometers	Cubic micrometers
Acaulospora_cavernata	NA	Acaulosporaceae	Diversisporales	11	140	140	170	11	140	140	170	globose to subglobose	140	140	90.5	90.5	1436755.04	388100.6409	Micrometers	Cubic micrometers
Acaulospora_colliculosa	NA	Acaulosporaceae	Diversisporales	75	84.25	84.72	99.6	75	84.25	84.72	99.6	globose to subglobose	84.485	84.485	87.3	87.3	315745.702	348370.4852	Micrometers	Cubic micrometers
Acaulospora_colombiana	Entrophospora_colombiana Kuklospora_colombiana	Acaulosporaceae	Diversisporales	75	100	115	135	75	100	115	135	globose	107.5	107.5	105	105	650465.1227	606131.0326	Micrometers	Cubic micrometers
Acaulospora_colombiana	Entrophospora_colombiana Kuklospora_colombiana	Acaulosporaceae	Diversisporales	75	100	115	135	75	100	115	135	globose	107.5	107.5	105	105	650465.1227	606131.0326	Micrometers	Cubic micrometers
Acaulospora_colossica	NA			180	279	279	380	180	279	279	380	globose to subglobose	279	279	280	280	11371329.19	11494040.32	Micrometers	Cubic micrometers
Acaulospora_delicata	NA	Acaulosporaceae	Diversisporales	80	80	125	150	80	80	110	140	globose to subglobose	95	102.5	110	115	484361.5924	728587.6962	Micrometers	Cubic micrometers
Acaulospora_denticulata	NA			120	149.3	149.3	180	120	149.3	149.3	180	globose to subglobose	149.3	149.3	150	150	1742521.099	1767145.868	Micrometers	Cubic micrometers
Acaulospora_dilatata	NA	Acaulosporaceae	Diversisporales	78	106	106	130	78	106	106	130	globose to subglobose	106	106	104	104	623614.5193	588977.4131	Micrometers	Cubic micrometers
Acaulospora_elegans	NA			140	140	285	285	140	140	285	285	globose to subglobose	212.5	212.5	212.5	212.5	5024298.407	5024298.407	Micrometers	Cubic micrometers
Acaulospora_entreriana	NA	Acaulosporaceae	Diversisporales	280	280	300	300	280	280	300	300	globose to subglobose	290	290	290	290	12770050.54	12770050.54	Micrometers	Cubic micrometers
Acaulospora_excavata	NA			115	115	200	200	100	100	165	165	globose to subglobose	132.5	157.5	132.5	157.5	1447807.883	1447807.883	Micrometers	Cubic micrometers
Acaulospora_foveata	NA	Acaulosporaceae	Diversisporales	185	185	310	410	215	215	350	480	globose to ellipsoid	247.5	282.5	297.5	347.5	9060819.543	16103763.04	Micrometers	Cubic micrometers
Acaulospora_gedanensis	NA			55	65	65	75	55	65	65	75	globose to subglobose	65	65	65	65	143793.3137	143793.3137	Micrometers	Cubic micrometers
Acaulospora_ignota	NA	Acaulosporaceae	Diversisporales	65	72	72	80	65	72	72	80	globose to subglobose	72	72	72.5	72.5	195432.1958	199532.0397	Micrometers	Cubic micrometers
Acaulospora_kentinensis	Entrophospora_kentinensis Kuklospora_kentinensis	Acaulosporaceae	Diversisporales	85	85	140	140	95	95	210	210	globose to subglobose to ellipsoid	112.5	152.5	112.5	152.5	1010586.543	1010586.543	Micrometers	Cubic micrometers
Acaulospora_koskei	NA	Acaulosporaceae	Diversisporales	80	183	183	340	80	183	183	340	globose to subglobose	183	183	210	210	3208868.289	4849048.261	Micrometers	Cubic micrometers
Acaulospora_lacunosa	NA	Acaulosporaceae	Diversisporales	98	131	131	186	98	131	131	186	globose to subglobose	131	131	142	142	1177097.695	1499214.091	Micrometers	Cubic micrometers
Acaulospora_laevis	NA	Acaulosporaceae	Diversisporales	119	119	300	300	119	119	520	520	globose to subglobose	209.5	319.5	209.5	319.5	7342391.531	7342391.531	Micrometers	Cubic micrometers
Acaulospora_longula	NA	Acaulosporaceae	Diversisporales	55	75	90	100	55	75	90	100	globose to subglobose	82.5	82.5	77.5	77.5	294008.8937	243727.0488	Micrometers	Cubic micrometers
Acaulospora_mellea	NA	Acaulosporaceae	Diversisporales	72	95	105	126	72	95	105	126	globose to subglobose	100	100	99	99	523598.7756	508047.3684	Micrometers	Cubic micrometers
Acaulospora_minuta	NA	Acaulosporaceae	Diversisporales	150	175	230	230	150	175	230	230	globose to subglobose	202.5	202.5	190	190	4347841.514	3591364.002	Micrometers	Cubic micrometers
Acaulospora_morrowiae	NA	Acaulosporaceae	Diversisporales	63	79	92	120	63	79	92	120	globose to subglobose	85.5	85.5	91.5	91.5	327263.0447	401108.5362	Micrometers	Cubic micrometers
Acaulospora_myriocarpa	NA			22	32	90	90	22	32	90	90	globose to subglobose	61	61	56	56	118846.9737	91952.32258	Micrometers	Cubic micrometers
Acaulospora_nicolsonii	NA			99	99	198	198	99	99	198	198	globose to subglobose	148.5	148.5	148.5	148.5	1714659.868	1714659.868	Micrometers	Cubic micrometers
Acaulospora_nivalis	NA	Acaulosporaceae	Diversisporales	75	80	88	97	75	80	88	97	globose to subglobose	84	84	86	86	310339.0887	333038.1428	Micrometers	Cubic micrometers
Acaulospora_paulinae	NA	Acaulosporaceae	Diversisporales	60	72	72	95	60	72	72	95	globose to subglobose	72	72	77.5	77.5	195432.1958	243727.0488	Micrometers	Cubic micrometers
Acaulospora_polonica	NA			80	94	94	115	80	94	94	115	globose to subglobose	94	94	97.5	97.5	434892.7654	485302.4339	Micrometers	Cubic micrometers
Acaulospora_punctata	NA	Acaulosporaceae	Diversisporales	105	105	129	129	105	105	129	129	globose to subglobose	117	117	117	117	838602.6058	838602.6058	Micrometers	Cubic micrometers
Acaulospora_punctata	NA			105	105	129	129	105	105	129	129	globose to subglobose	117	117	117	117	838602.6058	838602.6058	Micrometers	Cubic micrometers
Acaulospora_pustulata	NA	Acaulosporaceae	Diversisporales	45	45	65	72	44	44	62	68	globose to subglobose	53	55	56	58.5	80893.39284	96057.33698	Micrometers	Cubic micrometers
Acaulospora_rehmii	NA			100	141	141	160	100	141	141	160	globose to subglobose	141	141	130	130	1467763.083	1150346.51	Micrometers	Cubic micrometers
Acaulospora_rugosa	NA			49	92	92	118	49	92	92	118	globose to subglobose	92	92	83.5	83.5	407720.0834	304830.2405	Micrometers	Cubic micrometers
Acaulospora_scrobiculata	NA	Acaulosporaceae	Diversisporales	100	100	240	240	100	100	220	220	globose to broadly ellipsoid	160	170	160	170	2278701.871	2278701.871	Micrometers	Cubic micrometers
Acaulospora_sieverdingii	NA	Acaulosporaceae	Diversisporales	60	60	80	80	60	60	80	80	globose	70	70	70	70	179594.38	179594.38	Micrometers	Cubic micrometers
Acaulospora_spinosa	NA	Acaulosporaceae	Diversisporales	100	100	298	298	100	100	335	335	globose to subglobose	199	217.5	199	217.5	4509870.137	4509870.137	Micrometers	Cubic micrometers
Acaulospora_spinosissima	NA	Acaulosporaceae	Diversisporales	120	120	187	187	116	116	180	180	globose to subglobose	148	153.5	148	153.5	1760477.314	1760477.314	Micrometers	Cubic micrometers
Acaulospora_splendida	NA			190	190	250	250	190	190	250	250	globose to subglobose	220	220	220	220	5575279.763	5575279.763	Micrometers	Cubic micrometers
Acaulospora_sporocarpia	NA			140	160	200	240	125	150	175	200	globose to subglobose	162.5	180	162.5	190	2488730.43	2626993.232	Micrometers	Cubic micrometers
Acaulospora_taiwania	NA			NA	NA	NA	NA	NA	NA	NA	NA	NA	NA	NA	NA	NA	NA	NA	Micrometers	Cubic micrometers
Acaulospora_thomii	NA			150	185	185	240	150	185	185	240	globose to subglobose	185	185	195	195	3315231.098	3882419.471	Micrometers	Cubic micrometers
Acaulospora_tortuosa	NA	Acaulosporaceae	Diversisporales	61	61	84	94	61	61	80	91	globose to subglobose	70.5	72.5	76	77.5	188675.219	234383.7559	Micrometers	Cubic micrometers
Acaulospora_tuberculata	NA	Acaulosporaceae	Diversisporales	255	255	327	327	255	255	340	340	globose to subglobose	291	297.5	291	297.5	13190813.21	13190813.21	Micrometers	Cubic micrometers
Acaulospora_undulata	NA			55	55	85	85	55	55	85	85	globose to subglobose	70	70	70	70	179594.38	179594.38	Micrometers	Cubic micrometers
Acaulospora_viridis	NA	Acaulosporaceae	Diversisporales	140	140	205	205	140	140	193	193	globose to subglobose	166.5	172.5	166.5	172.5	2503895.487	2503895.487	Micrometers	Cubic micrometers
Acaulospora_walkeri	NA			140	140	200	200	140	140	200	200	globose to subglobose	170	170	170	170	2572440.785	2572440.785	Micrometers	Cubic micrometers
Ambispora_appendicula	Acaulospora_appendicula Appendicispora_appendicula Paracaulospora_appendicula	Ambisporaceae	Archaeosporales	120	120	240	280	120	120	240	280	globose	180	180	200	200	3053628.059	4188790.205	Micrometers	Cubic micrometers
Ambispora_appendicula	Acaulospora_appendicula Appendicispora_appendicula Paracaulospora_appendicula	Ambisporaceae	Archaeosporales	170	250	250	390	170	250	250	390	globose	250	250	280	280	8181230.869	11494040.32	Micrometers	Cubic micrometers
Ambispora_callosa	Glomus_callosum Appendicispora_callosa	Ambisporaceae	Archaeosporales	84	84	319	319	84	84	300	300	globose to subglobose to ellipsoid	192	201.5	192	201.5	3889341.971	3889341.971	Micrometers	Cubic micrometers
Ambispora_fecundispora	Glomus_fecundisporum Appendicispora_fecundispora	Ambisporaceae	Archaeosporales	60	107	107	155	60	107	107	155	globose	107	107	107.5	107.5	641431.0149	650465.1227	Micrometers	Cubic micrometers
Ambispora_fennica	Appendicispora_fennica	Ambisporaceae	Archaeosporales	38	38	130	130	38	38	117	117	globose to subglobose	77.5	84	77.5	84	264168.6723	264168.6723	Micrometers	Cubic micrometers
Ambispora_fennica	Appendicispora_fennica	Ambisporaceae	Archaeosporales	124	124	201	201	134	134	201	201	globose to subglobose	162.5	167.5	162.5	167.5	2315901.928	2315901.928	Micrometers	Cubic micrometers
Ambispora_gerdemannii	Glomus_gerdemannii Appendicispora_gerdemannii Archaeospora_gerdemannii	Ambisporaceae	Archaeosporales	40	80	80	120	40	80	80	120	globose to subglobose	80	80	80	80	268082.5731	268082.5731	Micrometers	Cubic micrometers
Ambispora_gerdemannii	Glomus_gerdemannii Appendicispora_gerdemannii Archaeospora_gerdemannii	Ambisporaceae	Archaeosporales	160	212	212	260	160	212	212	260	globose to subglobose	212	212	210	210	4988916.155	4849048.261	Micrometers	Cubic micrometers
Ambispora_granatensis	NA	Ambisporaceae	Archaeosporales	25	40	70	70	25	40	70	70	globose to subglobose	55	55	47.5	47.5	87113.74629	56115.06253	Micrometers	Cubic micrometers
Ambispora_granatensis	NA	Ambisporaceae	Archaeosporales	92	92	145	145	92	92	145	145	globose to subglobose	118.5	118.5	118.5	118.5	871271.8314	871271.8314	Micrometers	Cubic micrometers
Ambispora_jimgerdemannii	Acaulospora_gerdemannii Appendicispora_jimgerdemannii	Ambisporaceae	Archaeosporales	200	200	250	250	200	200	250	250	globose to subglobose	225	225	225	225	5964117.303	5964117.303	Micrometers	Cubic micrometers
Ambispora_leptoticha	Glomus_leptotichum Appendicispora_leptoticha Archaeospora_leptoticha Pseudoglomus_leptotichum	Ambisporaceae	Archaeosporales	60	60	250	250	60	60	250	250	globose to subglobose	155	155	155	155	1949816.39	1949816.39	Micrometers	Cubic micrometers
Ambispora_leptoticha	Glomus_leptotichum Appendicispora_leptoticha Archaeospora_leptoticha Pseudoglomus_leptotichum	Ambisporaceae	Archaeosporales	160	181	181	200	160	181	181	200	globose to subglobose	181	181	180	180	3104805.127	3053628.059	Micrometers	Cubic micrometers
Ambispora_reticulata	NA	Ambisporaceae	Archaeosporales	87	87	131	131	125	125	150	150	globose to oval	109	137.5	109	137.5	855370.5948	855370.5948	Micrometers	Cubic micrometers
Archaeospora_schenckii	Entrophospora_schenckii Intraspora_schenckii	Archaeosporaceae	Archaeosporales	37	50	60	77	37	50	60	77	globose to subglobose	55	55	57	57	87113.74629	96966.82805	Micrometers	Cubic micrometers
Archaeospora_trappei	Acaulospora_trappei	Archaeosporaceae	Archaeosporales	40	58	58	80	40	58	58	80	globose to subglobose	58	58	60	60	102160.4043	113097.3355	Micrometers	Cubic micrometers
Bulbospora_minima	NA			62	62	95	95	58	58	87	87	ovoid to subglobose	72.5	78.5	72.5	78.5	216045.036	216045.036	Micrometers	Cubic micrometers
Cetraspora_auronigra	NA			235	235	348	348	237	237	365	365	NA	291.5	301	291.5	301	13391901.18	13391901.18	Micrometers	Cubic micrometers
Cetraspora_helvetica	NA			210	210	270	270	210	210	270	270	globose to subglobose	240	240	240	240	7238229.474	7238229.474	Micrometers	Cubic micrometers
Claroideoglomus_candidum	Glomus_candidum	Claroideoglomeraceae	Glomerales	87	125	125	157	87	125	125	157	globose to subglobose	125	125	122	122	1022653.859	950775.7895	Micrometers	Cubic micrometers
Claroideoglomus_claroideum	Glomus_claroideum Glomus_maculosum Glomus_fistulosum	Claroideoglomeraceae	Glomerales	59	70	199	199	51	70	226	243	globose to subglobose	134.5	148	129	147	1401860.847	1280841.462	Micrometers	Cubic micrometers
Claroideoglomus_drummondii	Glomus_drummondii Albahypha_drummondii	Claroideoglomeraceae	Glomerales	58	71	71	85	58	71	71	85	globose to subglobose	71	71	71.5	71.5	187401.7614	191388.9006	Micrometers	Cubic micrometers
Claroideoglomus_etunicatum	Glomus_etunicatum	Claroideoglomeraceae	Glomerales	68	68	144	162	68	68	144	162	globose to subglobose	106	106	115	115	623614.5193	796328.2878	Micrometers	Cubic micrometers
Claroideoglomus_hanlinii	NA	Claroideoglomeraceae	Glomerales	45	71	71	90	45	71	71	90	NA	71	71	67.5	67.5	187401.7614	161031.1672	Micrometers	Cubic micrometers
Claroideoglomus_lamellosum	Glomus_lamellosum	Claroideoglomeraceae	Glomerales	98	106	142	142	122	122	162	162	globose to irregular	124	142	120	142	1143221.378	1070654.776	Micrometers	Cubic micrometers
Claroideoglomus_luteum	Glomus_luteum	Claroideoglomeraceae	Glomerales	60	60	180	180	60	60	180	180	globose to subglobose	120	120	120	120	904778.6842	904778.6842	Micrometers	Cubic micrometers
Claroideoglomus_walkeri	Glomus_walkeri	Claroideoglomeraceae	Glomerales	55	81	81	95	55	81	81	95	globose to subglobose	81	81	75	75	278261.8569	220893.2335	Micrometers	Cubic micrometers
Corymbiglomus_corymbiforme	Glomus_corymbiforme	Diversisporaceae	Diversisporales	50	142	142	220	50	142	142	220	globose to subglobose	142	142	135	135	1499214.091	1288249.338	Micrometers	Cubic micrometers
Corymbiglomus_globiferum	Glomus_globiferum	Diversisporaceae	Diversisporales	150	150	260	260	150	150	270	270	globose to subglobose	205	210	205	210	4620890.094	4620890.094	Micrometers	Cubic micrometers
Corymbiglomus_pacificum	NA	Diversisporaceae	Diversisporales	85	95	130	135	75	85	125	131	NA	105	112.5	103	110	649426.1064	611034.5351	Micrometers	Cubic micrometers
Corymbiglomus_tortuosum	Glomus_tortuosum	Diversisporaceae	Diversisporales	94	94	180	180	112	112	130	130	globose to subglobose	121	137	121	137	1050243.325	1050243.325	Micrometers	Cubic micrometers
Dentiscutata_colliculosa	NA		Diversisporales	330	330	570	570	330	330	570	570	NA	450	450	450	450	47712938.43	47712938.43	Micrometers	Cubic micrometers
Dentiscutata_erythropus	Gigaspora_erythropus Scutellospora_erythropus Quatunica_erythropus	Gigasporaceae	Diversisporales	170	221	364	551	205	205	314	660	variable	259.5	292.5	360.5	432.5	10313337.19	29430339.51	Micrometers	Cubic micrometers
Dentiscutata_heterogama	Endogone_heterogama Gigaspora_heterogama Scutellospora_heterogama Fuscutata_heterogama	Gigasporaceae	Diversisporales	120	159	159	200	120	159	159	200	globose	159	159	160	160	2104699.003	2144660.585	Micrometers	Cubic micrometers
Dentiscutata_nigerita	NA		Diversisporales	300	300	650	650	275	275	700	700	NA	475	487.5	475	487.5	57591774.7	57591774.7	Micrometers	Cubic micrometers
Diversispora_arenaria	Glomus_arenarium	Diversisporaceae	Diversisporales	55	97	97	120	55	97	97	120	globose to subglobose	97	97	87.5	87.5	477874.4653	350770.2735	Micrometers	Cubic micrometers
Diversispora_aurantia	Glomus_aurantium	Diversisporaceae	Diversisporales	70	98	98	120	70	98	98	120	globose to subglobose	98	98	95	95	492806.9788	448920.5002	Micrometers	Cubic micrometers
Diversispora_celata	NA	Diversisporaceae	Diversisporales	53	53	160	160	48	48	192	192	globose to subglobose to ellipsoid	106.5	120	106.5	120	712654.5855	712654.5855	Micrometers	Cubic micrometers
Diversispora_clara	NA	Diversisporaceae	Diversisporales	80	80	110	110	80	80	110	110	globose to subglobose	95	95	95	95	448920.5002	448920.5002	Micrometers	Cubic micrometers
Diversispora_eburnea	Glomus_eburneum	Diversisporaceae	Diversisporales	40	40	60	60	140	140	160	160	irregular	50	150	50	150	196349.5408	196349.5408	Micrometers	Cubic micrometers
Diversispora_epigaea	Glomus_epigaeum	Diversisporaceae	Diversisporales	60	75	140	165	95	95	140	140	globose to subglobose to ellipsoid	107.5	117.5	112.5	117.5	710973.5062	778648.6479	Micrometers	Cubic micrometers
Diversispora_gibbosa	Glomus_gibbosum	Diversisporaceae	Diversisporales	70	93	115	140	70	93	115	140	globose to subglobose	104	104	105	105	588977.4131	606131.0326	Micrometers	Cubic micrometers
Diversispora_insculpta	Glomus_insculptum	Diversisporaceae	Diversisporales	50	71	71	85	50	71	71	85	globose to subglobose	71	71	67.5	67.5	187401.7614	161031.1672	Micrometers	Cubic micrometers
Diversispora_jakucsiae	NA	Diversisporaceae	Diversisporales	85	110	110	145	85	110	110	145	NA	110	110	115	115	696909.9703	796328.2878	Micrometers	Cubic micrometers
Diversispora_omaniana		Diversisporaceae	Diversisporales	85	136	136	170	85	136	136	170	globose to subglobose	136	136	127.5	127.5	1317089.682	1085248.456	Micrometers	Cubic micrometers
Diversispora_peridiata	NA	Diversisporaceae	Diversisporales	35	74	74	100	35	74	74	100	NA	74	74	67.5	67.5	212174.7902	161031.1672	Micrometers	Cubic micrometers
Diversispora_przelewicensis	Glomus_przelewicense Glomus_przelewicensis	Diversisporaceae	Diversisporales	NA	NA	NA	NA	NA	NA	NA	NA	NA	NA	NA	NA	NA	NA	NA	Micrometers	Cubic micrometers
Diversispora_slowinskiensis	NA	Diversisporaceae	Diversisporales	75	138	138	190	75	138	138	190	NA	138	138	132.5	132.5	1376055.281	1217997.108	Micrometers	Cubic micrometers
Diversispora_spurca	Glomus_spurcum	Diversisporaceae	Diversisporales	57	75	110	130	40	75	110	115	globose to subglobose	92.5	92.5	77.5	93.5	414403.8872	294044.8911	Micrometers	Cubic micrometers
Diversispora_trimurales	Glomus_trimurales	Diversisporaceae	Diversisporales	60	121	121	130	70	118	118	200	globose to subglobose to ellipsoid	118	121	95	135	882161.3115	637939.6582	Micrometers	Cubic micrometers
Diversispora_varaderana	NA	Diversisporaceae	Diversisporales	60	75	75	90	60	75	75	90	NA	75	75	75	75	220893.2335	220893.2335	Micrometers	Cubic micrometers
Dominikia_achra	Glomus_achrum	Glomeraceae	Glomerales	22	43	43	55	22	43	43	55	globose to subglobose	43	43	38.5	38.5	41629.76785	29880.01498	Micrometers	Cubic micrometers
Dominikia_aurea	Glomus_aureum	Glomeraceae	Glomerales	36	55	65	65	30	45	52	52	globose to ovoid	48.5	60	41	50.5	73898.11319	44448.56186	Micrometers	Cubic micrometers
Dominikia_bernensis	NA	Glomeraceae	Glomerales	19	25	43	52	19	25	42	46	NA	33.5	34	32.5	35.5	19978.69668	19633.31784	Micrometers	Cubic micrometers
Dominikia_compressa	Glomus_compressum	Glomeraceae	Glomerales	50	68	94	103	50	68	94	103	NA	81	81	76.5	76.5	278261.8569	234413.6665	Micrometers	Cubic micrometers
Dominikia_difficilevidera	NA	Glomeraceae	Glomerales	31	36	36	45	31	36	36	45	NA	36	36	38	38	24429.02447	28730.91201	Micrometers	Cubic micrometers
Dominikia_disticha	NA	Glomeraceae	Glomerales	28	40	40	57	28	40	40	57	NA	40	40	42.5	42.5	33510.32164	40194.38726	Micrometers	Cubic micrometers
Dominikia_duoreactiva	NA	Glomeraceae	Glomerales	30	52	52	70	30	52	52	70	NA	52	52	50	50	73622.17664	65449.84695	Micrometers	Cubic micrometers
Dominikia_indica	Dominikia_indicum Glomus_indicum	Glomeraceae	Glomerales	17	32	32	52	17	32	32	52	globose to subglobose	32	32	34.5	34.5	17157.28468	21500.86377	Micrometers	Cubic micrometers
Dominikia_iranica	Rhizophagus_iranicus Glomus_iranicum	Glomeraceae	Glomerales	13	40	40	56	13	40	40	56	globose to subglobose	40	40	34.5	34.5	33510.32164	21500.86377	Micrometers	Cubic micrometers
Dominikia_minuta	Glomus_minutum	Glomeraceae	Glomerales	18	39	39	65	18	39	39	65	globose to subglobose	39	39	41.5	41.5	31059.35577	37423.37164	Micrometers	Cubic micrometers
Entrophospora_baltica	NA			110	177	177	220	110	177	177	220	globose to subglobose	177	177	165	165	2903477.209	2352071.15	Micrometers	Cubic micrometers
Entrophospora_infrequens	Glomus_infrequens	Entrophosporaceae	unknown	69	69	183	225	69	69	164	164	subgloboser to ellipsoid	116.5	126	116.5	147	895408.0987	1044642.782	Micrometers	Cubic micrometers
Entrophospora_nevadensis	NA	sequences cluster inDiversisporaceae	sequences cluster inDiversisporales	90	90	115	115	90	90	115	115	globose to subglobose	102.5	102.5	102.5	102.5	563858.6127	563858.6127	Micrometers	Cubic micrometers
Funneliformis_africanum	Glomus_africanum	Glomeraceae		60	87	87	125	60	87	87	125	globose to subglobose	87	87	92.5	92.5	344791.3645	414403.8872	Micrometers	Cubic micrometers
Funneliformis_badium	Glomus_badium	Glomeraceae	Glomerales	33	51	90	90	50	75	120	120	globose to subglobose to ovoid	70.5	97.5	61.5	85	253735.6394	168332.4249	Micrometers	Cubic micrometers
Funneliformis_caledonium	Endogone_macrocarpa_var_caledonia Glomus_caledonium	Glomeraceae	Glomerales	130	130	279	279	120	120	272	272	globose to subglobose	196	204.5	196	204.5	4113429.68	4113429.68	Micrometers	Cubic micrometers
Funneliformis_coronatum	Glomus_coronatum	Glomeraceae	Glomerales	173	173	336	336	173	173	336	336	globose to subglobose	254.5	254.5	254.5	254.5	8631017.205	8631017.205	Micrometers	Cubic micrometers
Funneliformis_fragilistratum	Glomus_fragilistratum	Glomeraceae	Glomerales	108	146	146	191	108	146	146	191	globose	146	146	149.5	149.5	1629510.599	1749533.248	Micrometers	Cubic micrometers
Funneliformis_geosporum	Endogone_macrocarpa_var_geospora Glomus_macrocarpum_var_geosporum Glomus_geosporum	Glomeraceae	Glomerales	110	110	290	290	110	110	290	290	globose to subglobose to ellipsoid	200	200	200	200	4188790.205	4188790.205	Micrometers	Cubic micrometers
Funneliformis_mosseae	Endogone_mosseae Glomus_mosseae	Glomeraceae	Glomerales	105	105	310	310	110	110	305	305	globose to ellipsoid	207.5	207.5	207.5	207.5	4677921.455	4677921.455	Micrometers	Cubic micrometers
Funneliformis_verruculosum	Glomus_verruculosum	Glomeraceae	Glomerales	150	189	189	265	150	189	189	265	globose to subglobose	189	189	207.5	207.5	3534956.182	4677921.455	Micrometers	Cubic micrometers
Funneliformis_xanthium	Glomus_xanthium	Glomeraceae	Glomerales	23	50	50	75	23	50	50	75	globose to subglobose	50	50	49	49	65449.84695	61600.87235	Micrometers	Cubic micrometers
Fuscutata_aurea	NA			160	160	250	310	160	160	250	310	NA	205	205	235	235	4510868.902	6795199.46	Micrometers	Cubic micrometers
Geosiphon_pyriformis	Botrydium_pyriforme Geosiphonomyces_pyriformis	Geosiphonaceae	Archaeosporales	250	250	250	250	250	250	250	250	globose	250	250	250	250	8181230.869	8181230.869	Micrometers	Cubic micrometers
Gigaspora_albida	NA	Gigasporaceae		143	143	330	350	143	143	330	350	globose	236.5	236.5	246.5	246.5	6926152.626	7842407.287	Micrometers	Cubic micrometers
Gigaspora_candida	Gigaspora_alboaurantiaca	Gigasporaceae	Diversisporales	200	200	300	300	200	200	300	300	globose	250	250	250	250	8181230.869	8181230.869	Micrometers	Cubic micrometers
Gigaspora_decipiens	NA	Gigasporaceae	Diversisporales	320	320	490	490	320	320	490	490	globose	405	405	405	405	34782732.11	34782732.11	Micrometers	Cubic micrometers
Gigaspora_gigantea	Endogone_gigantea	Gigasporaceae	Diversisporales	353	353	368	368	345	345	398	398	globose to ellipsoid	360.5	371.5	360.5	371.5	25279470.82	25279470.82	Micrometers	Cubic micrometers
Gigaspora_lazzarii	NA		Diversisporales	NA	NA	NA	NA	NA	NA	NA	NA	NA	NA	NA	NA	NA	NA	NA	Micrometers	Cubic micrometers
Gigaspora_margarita	NA	Gigasporaceae	Diversisporales	260	260	480	480	260	260	480	480	globose	370	370	370	370	26521848.78	26521848.78	Micrometers	Cubic micrometers
Gigaspora_ramisporophora	NA	Gigasporaceae	Diversisporales	96	200	450	567	96	200	450	567	globose to subglobose	325	325	331.5	331.5	17974164.22	19074326.86	Micrometers	Cubic micrometers
Gigaspora_rosea	NA	Gigasporaceae	Diversisporales	230	230	305	305	230	230	305	305	globose	267.5	267.5	267.5	267.5	10022359.61	10022359.61	Micrometers	Cubic micrometers
Glomus_albidum	Glomus_albidus		Glomerales	85	95	168	198	85	95	168	177	globose to subglobose	131.5	131.5	131	141.5	1190627.422	1271445.22	Micrometers	Cubic micrometers
Glomus_ambisporum	NA			85	85	157	157	85	85	157	157	globose to subglobose	121	121	121	121	927587.1705	927587.1705	Micrometers	Cubic micrometers
Glomus_antarcticum	NA			50	50	70	70	50	50	70	70	globose to subglobose	60	60	60	60	113097.3355	113097.3355	Micrometers	Cubic micrometers
Glomus_arborense	NA			24	24	55	55	50	50	50	50	NA	39.5	50	39.5	50	40847.24948	40847.24948	Micrometers	Cubic micrometers
Glomus_atrouva	NA			100	100	180	200	100	100	180	200	globose to subglobose	140	140	150	150	1436755.04	1767145.868	Micrometers	Cubic micrometers
Glomus_australe	Endogone_australis			120	160	160	180	120	160	160	180	globose	160	160	150	150	2144660.585	1767145.868	Micrometers	Cubic micrometers
Glomus_avelingiae	NA			64	64	80	80	64	64	80	80	globose to subglobose	72	72	72	72	195432.1958	195432.1958	Micrometers	Cubic micrometers
Glomus_bagyarajii	NA			36	100.8	100.8	125.2	36	100.8	100.8	125.2	globose to subglobose	100.8	100.8	80.6	80.6	536265.9453	274159.783	Micrometers	Cubic micrometers
Glomus_bistratum	NA			20	29	29	50	20	29	29	50	globose to subglobose	29	29	35	35	12770.05054	22449.2975	Micrometers	Cubic micrometers
Glomus_boreale	Endogone_borealis			125	125	145	145	100	100	110	110	ellipsoid	105	135	105	135	779311.3276	779311.3276	Micrometers	Cubic micrometers
Glomus_botryoides	NA			145	145	145	145	250	250	250	250	globose to subglobose	145	250	145	250	2752166.064	2752166.064	Micrometers	Cubic micrometers
Glomus_brohultii	NA			95	95	130	130	70	70	105	105	globose to subglobose to irregular	87.5	112.5	87.5	112.5	450990.3516	450990.3516	Micrometers	Cubic micrometers
Glomus_caesaris	NA			156	156	212	240	156	156	212	240	globose	184	184	198	198	3261760.667	4064378.947	Micrometers	Cubic micrometers
Glomus_canadense	Endogone_canadensis Glomus_canadensis			100	100	100	100	100	100	100	100	ovoid to ellipsoid	100	100	100	100	523598.7756	523598.7756	Micrometers	Cubic micrometers
Glomus_canum	NA			30	30	50	50	30	30	50	50	globose to subglobose	40	40	40	40	33510.32164	33510.32164	Micrometers	Cubic micrometers
Glomus_cerebriforme	NA			25	25	65	80	80	80	80	80	globose to irregular	45	80	52.5	80	84823.00165	115453.53	Micrometers	Cubic micrometers
Glomus_citricola	NA			35	35	65	65	60	60	90	90	NA	50	75	50	75	98174.77042	98174.77042	Micrometers	Cubic micrometers
Glomus_convolutum	Glomus_convolutus			81	81	193	193	67	67	193	193	globose to ovoid	130	137	130	137	1212288.245	1212288.245	Micrometers	Cubic micrometers
Glomus_crenatum	NA			100	100	208	208	100	100	208	208	globose to subglobose to elliptical	154	154	154	154	1912320.959	1912320.959	Micrometers	Cubic micrometers
Glomus_cubense	NA	none (invalidly published)		20	20	48	48	24	54	82	82	ovoid to ellipsoid to pyriform to irregular	34	68	34	53	41159.05255	32079.84978	Micrometers	Cubic micrometers
Glomus_cuneatum	NA			70	70	120	120	180	180	180	180	globose to ovoid to clavate to irregular	95	180	95	180	850586.211	850586.211	Micrometers	Cubic micrometers
Glomus_delhiense	NA		none (invalidly published)	100	100	125	125	100	100	125	125	globose	112.5	112.5	112.5	112.5	745514.6629	745514.6629	Micrometers	Cubic micrometers
Septoglomus_deserticola	Glomus_deserticola	Glomeraceae	Glomerales	47	54	115	115	38	52	102	102	globose to subglobose	77	84.5	70	81	262323.2484	207816.354	Micrometers	Cubic micrometers
Glomus_dimorphicum	NA			NA	NA	NA	NA	NA	NA	NA	NA	NA	NA	NA	NA	NA	NA	NA	Micrometers	Cubic micrometers
Glomus_dolichosporum	NA			110	110	190	220	65	65	100	100	ellipsoid to ovoid to obovoid to oblong to ellipsoid	82.5	150	82.5	165	534561.625	588017.7875	Micrometers	Cubic micrometers
Glomus_flavisporum	Endogone_flavispora Glomus_flavisporus			149	149	202	202	95	95	152	152	ovate to oblong	123.5	175.5	123.5	175.5	1401553.429	1401553.429	Micrometers	Cubic micrometers
Glomus_formosanum	NA			65	65	117	117	65	65	117	117	globose to sublgobose	91	91	91	91	394568.8529	394568.8529	Micrometers	Cubic micrometers
Glomus_fragile	Paurocotylis_fragilis Glomus_fragilis			NA	NA	NA	NA	NA	NA	NA	NA	NA	NA	NA	NA	NA	NA	NA	Micrometers	Cubic micrometers
Glomus_fuegianum	Endogone_fuegiana Glomus_fuegianus			50	50	85	85	50	50	85	85	globose to subglobose	67.5	67.5	67.5	67.5	161031.1672	161031.1672	Micrometers	Cubic micrometers
Glomus_glomerulatum	NA			40	40	70	70	40	40	70	70	globose to subglobose	55	55	55	55	87113.74629	87113.74629	Micrometers	Cubic micrometers
Glomus_goaensis	NA			40	40	150	150	40	40	150	150	subglobose	95	95	95	95	448920.5002	448920.5002	Micrometers	Cubic micrometers
Glomus_halonatum	NA			200	200	280	280	200	200	280	280	globose to subglobose	240	240	240	240	7238229.474	7238229.474	Micrometers	Cubic micrometers
Glomus_heterosporum	NA			99	99	206	206	61	61	201	201	obovoid to ellipsoid	131	152.5	131	152.5	1370285.485	1370285.485	Micrometers	Cubic micrometers
Glomus_hoi	Simiglomus_hoi			50	80	120	155	45	75	120	140	globose to subglobose to ellipsoid to irregular	97.5	100	92.5	102.5	497746.0861	459204.3074	Micrometers	Cubic micrometers
Glomus_hyderabadensis	NA			97	97	136	136	97	97	136	136	globose to subglobose	116.5	116.5	116.5	116.5	827897.1707	827897.1707	Micrometers	Cubic micrometers
Glomus_kerguelense	NA			153	153	216	216	153	153	216	216	globose to subglobose	184.5	184.5	184.5	184.5	3288423.429	3288423.429	Micrometers	Cubic micrometers
Glomus_lacteum	NA			150	150	220	220	150	150	220	220	globose to subglobose	185	185	185	185	3315231.098	3315231.098	Micrometers	Cubic micrometers
Glomus_macrocarpum	Endogone_macrocarpa Paurocotylis_fulva Endogone_pampaloniana Endogone_nuda	Glomeraceae	Glomerales(emendation)	90	120	120	140	70	110	110	130	globose to subglobose	110	120	100	115	760265.4222	602138.5919	Micrometers	Cubic micrometers
Glomus_magnicaule	NA			125	125	175	175	125	125	175	175	globose to subglobose	150	150	150	150	1767145.868	1767145.868	Micrometers	Cubic micrometers
Glomus_melanosporum	NA			166	166	277	277	129	129	244	244	subglobose to obovoid	186.5	221.5	186.5	221.5	4033945.488	4033945.488	Micrometers	Cubic micrometers
Glomus_microaggregatum	Rhizoglomus_microaggregatum			15	30	30	50	15	30	30	50	globose to subglobose to irregular	30	30	32.5	32.5	14137.16694	17974.16422	Micrometers	Cubic micrometers
Glomus_microcarpum	Endogone_microcarpus Endogone_neglecta			30	40	40	45	30	35	35	40	globose to subglobose	35	40	35	37.5	25656.34	24052.81875	Micrometers	Cubic micrometers
Glomus_monosporum	NA			140	140	330	330	140	140	330	330	globose to subglobose	235	235	235	235	6795199.46	6795199.46	Micrometers	Cubic micrometers
Glomus_mortonii	NA			37	125	125	210	44	149	149	275	globose to subglobose to pyriform to reniform to irregular	125	149	123.5	159.5	1219003.399	1273776.478	Micrometers	Cubic micrometers
Glomus_multicaule	NA			149	149	249	249	124	124	162	162	ellipsoid to irregular	143	199	143	199	2130707.201	2130707.201	Micrometers	Cubic micrometers
Glomus_multiforum	NA			170	215	215	230	170	215	215	230	globose to subglobose	215	215	200	200	5203720.981	4188790.205	Micrometers	Cubic micrometers
Glomus_multisubstensum	NA			100	100	150	150	100	100	150	150	globose to subglobose	125	125	125	125	1022653.859	1022653.859	Micrometers	Cubic micrometers
Glomus_nanolumen	NA			24	30	30	52	20	34	34	63	subglobose to pyriform to ovoid to irregular	30	34	38	41.5	16022.12253	31377.18023	Micrometers	Cubic micrometers
Glomus_pallidum	Glomus_pallidus			32	32	78	78	28	28	68	68	globose to subglobose	48	55	48	55	66350.43684	66350.43684	Micrometers	Cubic micrometers
Glomus_pansihalos	NA			108	130	155	200	110	120	130	180	globose to subglobose to ellipsoid to irregular	125	142.5	145	154	1165825.399	1695334.296	Micrometers	Cubic micrometers
Glomus_pellucidum	NA			60	60	110	110	60	60	110	110	globose to subglobose	85	85	85	85	321555.0981	321555.0981	Micrometers	Cubic micrometers
Glomus_perpusillum	NA			10	24	24	30	10	24	24	30	globose to subglobose	24	24	20	20	7238.229474	4188.790205	Micrometers	Cubic micrometers
Glomus_pustulatum	NA			43	86	140	140	60	86	140	140	globose to irregular	113	113	91.5	100	755499.1025	438369.9849	Micrometers	Cubic micrometers
Glomus_radiatum	Endogone_radiata			60	60	110	120	48	48	75	90	ellipsoid to irregular	61.5	85	69	90	168332.4249	224356.8394	Micrometers	Cubic micrometers
Glomus_reticulatum	Glomus_reticulatus			130	130	170	170	130	130	170	170	globose	150	150	150	150	1767145.868	1767145.868	Micrometers	Cubic micrometers
Glomus_segmentatum	Glomus_segmentatus			52	52	100	100	40	40	86	86	globose to subglobose to obovoid to ellipsoid	63	76	63	76	157940.4291	157940.4291	Micrometers	Cubic micrometers
Glomus_spinosum	NA			40	50	70	90	40	50	70	90	globose to subglobose	60	60	65	65	113097.3355	143793.3137	Micrometers	Cubic micrometers
Glomus_spinuliferum	NA			110	120	140	154	110	120	140	154	globose to subglobose	130	130	132	132	1150346.51	1204260.429	Micrometers	Cubic micrometers
Glomus_sterilum	Glomus_sterile	none (invalidly published)		39.6	136.8	136.8	144	39.6	136.8	136.8	144	globose to subglobose to irregular	136.8	136.8	91.8	91.8	1340469.431	405066.8157	Micrometers	Cubic micrometers
Glomus_tenebrosum	Endogone_tenebrosa			200	240	240	270	205	230	230	270	globose to subglobose	230	240	235	237.5	6647610.055	6867488.816	Micrometers	Cubic micrometers
Glomus_tenerum	Glomus_tener		none (invalidly published)	44	44	130	130	44	44	130	130	globose	87	87	87	87	344791.3645	344791.3645	Micrometers	Cubic micrometers
Glomus_tenue	Rhizophagus_tenuis Glomus_tenuis			10	10	12	12	10	10	12	12	globose	11	11	11	11	696.9099703	696.9099703	Micrometers	Cubic micrometers
Glomus_tetrastratosum	NA	Glomeraceae		55	136	136	240	55	136	136	240	NA	136	136	147.5	147.5	1317089.682	1680253.015	Micrometers	Cubic micrometers
Glomus_trufemii	NA			72	72	92	92	79	79	105	105	sublgobose to elliptical to globose	82	92	82	92	323902.3914	323902.3914	Micrometers	Cubic micrometers
Glomus_versiforme	Endogone_versiformis			125	160	160	180	120	140	140	175	globose to subglobose to ellipsoid to irregular	140	160	147.5	152.5	1642005.76	1737210.744	Micrometers	Cubic micrometers
Glomus_warcupii	NA			200	200	320	320	200	200	320	320	globose to subglobose	260	260	260	260	9202772.08	9202772.08	Micrometers	Cubic micrometers
Glomus_zaozhuangianus	NA			NA	NA	NA	NA	NA	NA	NA	NA	NA	NA	NA	NA	NA	NA	NA	Micrometers	Cubic micrometers
Intraornatospora_intraornata	Racocetra_intraornata		Diversisporales	NA	NA	NA	NA	NA	NA	NA	NA	NA	NA	NA	NA	NA	NA	NA	Micrometers	Cubic micrometers
Kamienskia_bistrata	Glomus_bistratum	Glomeraceae		NA	NA	NA	NA	NA	NA	NA	NA	NA	NA	NA	NA	NA	NA	NA	Micrometers	Cubic micrometers
Kamienskia_perpusilla	Glomus_perpusillum	Glomeraceae	Glomerales	NA	NA	NA	NA	NA	NA	NA	NA	NA	NA	NA	NA	NA	NA	NA	Micrometers	Cubic micrometers
Otospora_bareae	Otospora_bareai	Diversisporaceae	Glomerales	150	150	200	200	150	150	200	200	globose to subglobose to irregular	175	175	175	175	2806162.188	2806162.188	Micrometers	Cubic micrometers
Pacispora_boliviana	NA	Pacisporaceae	Diversisporales	70	70	95	95	70	70	95	95	globose to subglobose	82.5	82.5	82.5	82.5	294008.8937	294008.8937	Micrometers	Cubic micrometers
Pacispora_chimonobambusae	Glomus_chimonobambusae Gerdemannia_chimonobambusae	Pacisporaceae	Diversisporales	110	110	180	180	110	110	180	180	variable	145	145	145	145	1596256.317	1596256.317	Micrometers	Cubic micrometers
Pacispora_coralloidae	NA	Pacisporaceae	Diversisporales	110	122	150	165	110	122	150	165	globose to subglobose	136	136	137.5	137.5	1317089.682	1361152.286	Micrometers	Cubic micrometers
Pacispora_franciscana	NA	Pacisporaceae	Diversisporales	106	120	171	191	106	120	171	191	globose to subglobose	145.5	145.5	148.5	148.5	1612826.32	1714659.868	Micrometers	Cubic micrometers
Pacispora_patagonica	Glomus_patagonicum	Pacisporaceae	Diversisporales	98	136	136	187	98	136	136	187	globose to subglobose	136	136	142.5	142.5	1317089.682	1515106.688	Micrometers	Cubic micrometers
Pacispora_robigina	NA	Pacisporaceae	Diversisporales	100	125	155	161	100	125	155	161	globose to subglobose	140	140	130.5	130.5	1436755.04	1163670.855	Micrometers	Cubic micrometers
Pacispora_scintillans	Glomus_scintillans Pacispora_dominikii Gerdemannia_scintillans Glomus_dominikii	Pacisporaceae	Diversisporales	180	180	210	210	180	180	210	210	globose to subglobose	195	195	195	195	3882419.471	3882419.471	Micrometers	Cubic micrometers
Palaeospora_spainiae	NA	Archaeosporaceae	Diversisporales	52	52	80	80	51	51	77	77	NA	64	66	64	66	141547.5986	141547.5986	Micrometers	Cubic micrometers
Paradentiscutata_bahiana	NA		Diversisporales	190	190	260	260	190	190	260	260	NA	225	225	225	225	5964117.303	5964117.303	Micrometers	Cubic micrometers
Paradentiscutata_maritima	NA		Diversisporales	150	150	260	260	150	150	260	260	NA	205	205	205	205	4510868.902	4510868.902	Micrometers	Cubic micrometers
Paraglomus_brasilianum	Glomus_brasilianum	Paraglomeraceae	Archaeosporales	47.5	60	80	112.5	47.5	60	80	112.5	globose	70	70	80	80	179594.38	268082.5731	Micrometers	Cubic micrometers
Paraglomus_laccatum	Glomus_laccatum	Paraglomeraceae	Paraglomerales	50	87	87	103	50	87	87	103	globose to subglobose	87	87	76.5	76.5	344791.3645	234413.6665	Micrometers	Cubic micrometers
Paraglomus_majewskii	NA	Paraglomeraceae	Paraglomerales	35	63	63	78	35	63	63	78	NA	63	63	56.5	56.5	130924.303	94437.38781	Micrometers	Cubic micrometers
Paraglomus_occultum	Glomus_occultum	Paraglomeraceae	Paraglomerales	60	72	72	100	60	72	72	100	irregular	72	72	80	80	195432.1958	268082.5731	Micrometers	Cubic micrometers
Paurocotylis_fulva�var.�zealandica	Glomus_macrocarpum		Glomerales	NA	NA	NA	NA	NA	NA	NA	NA	NA	NA	NA	NA	NA	NA	NA	Micrometers	Cubic micrometers
Racocetra_alborosea	Gigaspora_alborosea Scutellospora_alborosea	Gigasporaceae	Diversisporales	204	204	207	207	204	204	207	207	globose to subglobose	205.5	205.5	205.5	205.5	4543955.828	4543955.828	Micrometers	Cubic micrometers
Racocetra_beninensis	NA	Gigasporaceae		210	210	320	320	210	210	320	320	globose to sublgobose	265	265	265	265	9743976.864	9743976.864	Micrometers	Cubic micrometers
Racocetra_castanea	Scutellospora_castanea	Gigasporaceae	Paraglomerales	169	169	369	369	176	176	372	372	globose to subglobose	269	274	269	274	10381347.89	10381347.89	Micrometers	Cubic micrometers
Racocetra_coralloidea	Gigaspora_coralloidea Scutellospora_coralloidea	Gigasporaceae	Diversisporales	308	308	393	393	324	324	454	454	globose to subglobose	350.5	389	350.5	389	25022129.55	25022129.55	Micrometers	Cubic micrometers
Racocetra_fulgida	Scutellospora_fulgida	Gigasporaceae	Diversisporales	160	160	240	240	160	160	245	245	globose to subglobose	200	202.5	200	202.5	4241150.082	4241150.082	Micrometers	Cubic micrometers
Racocetra_gregaria	Gigaspora_gregaria Scutellospora_gregaria	Gigasporaceae	Diversisporales	250	250	448	448	250	250	448	448	globose	349	349	349	349	22257424.21	22257424.21	Micrometers	Cubic micrometers
Racocetra_intraornata	NA	Gigasporaceae	Diversisporales	150	150	260	260	150	150	260	260	globose to subglobose to irregular	205	205	205	205	4510868.902	4510868.902	Micrometers	Cubic micrometers
Racocetra_minuta	Gigaspora_minuta Scutellospora_minuta	Gigasporaceae	Diversisporales	97	97	180	180	97	97	180	180	globose to subglobose to irregular	138.5	138.5	138.5	138.5	1391066.662	1391066.662	Micrometers	Cubic micrometers
Racocetra_persica	Gigaspora_persica Scutellospora_persica	Gigasporaceae	Diversisporales	270	270	354	354	281	281	384	384	globose to subglobose to ellipsoid	312	332.5	312	332.5	16947258.74	16947258.74	Micrometers	Cubic micrometers
Racocetra_tropicana	NA	Gigasporaceae	Diversisporales	170	190	265	265	170	190	265	265	globose to subglobose	227.5	227.5	217.5	217.5	6165138.327	5387365.071	Micrometers	Cubic micrometers
Racocetra_undulata	NA	Gigasporaceae	Diversisporales	195	195	225	225	195	195	225	225	globose to sublgobose	210	210	210	210	4849048.261	4849048.261	Micrometers	Cubic micrometers
Racocetra_verrucosa	Gigaspora_verrucosa Scutellospora_verrucosa	Gigasporaceae	Diversisporales	220	220	476	476	220	220	476	476	globose to subglobose	348	348	348	348	22066647.33	22066647.33	Micrometers	Cubic micrometers
Racocetra_weresubiae	Scutellospora_weresubiae	Gigasporaceae	Diversisporales	125	125	265	265	135	135	414	414	globose to subglobose	195	274.5	195	274.5	5465252.025	5465252.025	Micrometers	Cubic micrometers
Redeckera_fulvum	Paurocotylis_fulvum Endogone_fulva Glomus_fulvum Endogone_lignicola Endogone_moelleri	Diversisporaceae	Diversisporales	70	120	120	160	50	50	80	80	NA	65	120	65	115	265464.5792	254403.5551	Micrometers	Cubic micrometers
Redeckera_megalocarpum	Glomus_megalocarpum	Diversisporaceae	Diversisporales	56	65	95	115	38	38	57	62	obovate to pyriform	47.5	80	50	85.5	94509.579	111919.2383	Micrometers	Cubic micrometers
Redeckera_pulvinatum	Endogone_pulvinata Glomus_pulvinatum	Diversisporaceae	Diversisporales	65	65	82	100	65	65	90	105	globose to subglobose	73.5	77.5	82.5	85	219217.3901	302918.2541	Micrometers	Cubic micrometers
Rhizoglomus_melanum	NA	Glomeraceae	Glomerales	137	165	226	285	137	165	226	285	NA	195.5	195.5	211	211	3912360.878	4918650.77	Micrometers	Cubic micrometers
Rhizophagus_aggregatus	Glomus_aggregatum		Diversisporales	67.2	87	87	110.4	57.6	72	72	79.2	globose to subglobose to obovate to cylindrical to irregular	72	87	68.4	88.8	236147.2366	217532.3199	Micrometers	Cubic micrometers
Rhizophagus_arabicus		Glomeraceae	Glomerales(emendation)	33	65	65	105	33	65	65	105	globose to sublglobose	65	65	69	69	143793.3137	172006.9102	Micrometers	Cubic micrometers
Rhizophagus_clarus	Glomus_clarum Rhizoglomus_clarum	Glomeraceae		68	190	190	290	68	190	190	290	globose to subglobose	190	190	179	179	3591364.002	3003016.478	Micrometers	Cubic micrometers
Rhizophagus_custos	Glomus_custos	Glomeraceae	Glomerales	42	42	90	90	42	42	90	90	globose	66	66	66	66	150532.5536	150532.5536	Micrometers	Cubic micrometers
Rhizophagus_diaphanus	Glomus_diaphanum	Glomeraceae	Glomerales	39	74	74	121	39	74	74	121	globose to subglobose	74	74	80	80	212174.7902	268082.5731	Micrometers	Cubic micrometers
Rhizophagus_fasciculatus	Endogone_fasciculata Glomus_fasciculatum Endogone_arenacea Rhizoglomus_fasciculatum	Glomeraceae	Glomerales	75	75	105	105	35	35	100	100	globose to subglobose	67.5	90	67.5	90	214708.2229	214708.2229	Micrometers	Cubic micrometers
Rhizophagus_intraradices	Glomus_intraradices Rhizoglomus_intraradices	Glomeraceae	Glomerales	40.5	98.5	98.5	190.5	40.5	98.5	98.5	190.5	globose to subglobose	98.5	98.5	115.5	115.5	500388.4927	806760.4044	Micrometers	Cubic micrometers
Rhizophagus_invermaium	Glomus_invermaium	Glomeraceae	Glomerales	50	50	75	75	50	50	75	75	globose	62.5	62.5	62.5	62.5	127831.7323	127831.7323	Micrometers	Cubic micrometers
Rhizophagus_irregularis	Glomus_irregulare	Glomeraceae	Glomerales	60	60	130	130	80	80	240	240	ovoid to oblong to irregular	95	160	95	160	756076.632	756076.632	Micrometers	Cubic micrometers
Rhizophagus_manihotis	Glomus_manihotis	Glomeraceae	Glomerales	145	170	235	450	145	170	235	450	globose to subglobose	202.5	202.5	297.5	297.5	4347841.514	13786674.83	Micrometers	Cubic micrometers
Rhizophagus_natalensis	Rhizoglomus_natalensis	Glomeraceae	Glomerales	75	101	101	133	75	101	101	133	NA	101	101	104	104	539464.3421	588977.4131	Micrometers	Cubic micrometers
Rhizophagus_populinus	NA	Glomeraceae	Glomerales	NA	NA	NA	NA	NA	NA	NA	NA	NA	NA	NA	NA	NA	NA	NA	Micrometers	Cubic micrometers
Rhizophagus_proliferus	Glomus_proliferum	Glomeraceae	Glomerales	22	40	66	76	22	40	66	76	globose to subglobose	53	53	49	49	77951.81491	61600.87235	Micrometers	Cubic micrometers
Rhizophagus_vesiculiferus	Endogone_vesiculifera	Glomeraceae	Glomerales	49	49	85	85	49	49	85	85	globose to subglobose	67	67	67	67	157479.1385	157479.1385	Micrometers	Cubic micrometers
Sacculospora_felinovii	NA	Acaulosporaceae	Glomerales	100	171	171	230	100	171	171	230	NA	171	171	165	165	2618104.357	2352071.15	Micrometers	Cubic micrometers
Sclerocystis_alba	Endogone_alba			NA	NA	NA	NA	NA	NA	NA	NA	NA	NA	NA	NA	NA	NA	NA	Micrometers	Cubic micrometers
Sclerocystis_clavispora	Glomus_clavisporum			460	460	750	750	590	590	780	780	clavate to subcylindric	605	685	605	685	131280415.7	131280415.7	Micrometers	Cubic micrometers
Sclerocystis_coccogenum	Ackermannia_coccogena Sphaerocreas_coccogenum Sclerocystis_microcarpus			NA	NA	NA	NA	NA	NA	NA	NA	NA	NA	NA	NA	NA	NA	NA	Micrometers	Cubic micrometers
Sclerocystis_coremioides	Glomus_coremioides	Glomeraceae	Glomerales(emendation)	50	50	86	102	35	35	54	82	clavate to subcylindric	44.5	68	58.5	76	70506.24033	136183.3291	Micrometers	Cubic micrometers
Sclerocystis_dussi	Ackermannia_dussii Sphaerocreas_dussii			NA	NA	NA	NA	NA	NA	NA	NA	NA	NA	NA	NA	NA	NA	NA	Micrometers	Cubic micrometers
Sclerocystis_liquidambaris	Glomus_liquidambaris Glomus_liquidambaris Sclerocystis_cunninghamia			27.5	40	65	65	55	72.5	132.5	NA	cylindroclaveate to obovoid	52.5	102.5	NA	NA	147924.8353	NA	Micrometers	Cubic micrometers
Sclerocystis_pubescens	Sphaerocreas_pubescens Endogone_pubescens Stigmatella_pubescens Glomus_pubescens			25	31	31	36	25	31	31	36	globose to subglobose	31	31	30.5	30.5	15598.53112	14855.87171	Micrometers	Cubic micrometers
Sclerocystis_rubiformis	Glomus_rubiforme Sclerocystis_indica Sclerocystis_pachycaulis			40	52	52	70	40	52	52	70	globose to subglobose	52	52	55	55	73622.17664	87113.74629	Micrometers	Cubic micrometers
Sclerocystis_sinuosa	Glomus_sinuosum	Glomeraceae		45	45	118	118	30	30	83	83	clavate to subcylindric	56.5	81.5	56.5	81.5	136223.8426	136223.8426	Micrometers	Cubic micrometers
Sclerocystis_taiwanensis	Glomus_taiwanense Glomus_taiwanense			40	40	85	85	17.5	22	42.5	55	clavate to subcylindric	32.25	62.5	36.25	62.5	34035.96572	43002.59475	Micrometers	Cubic micrometers
Scutellospora_alterata	NA	Gigasporaceae		155	155	255	255	150	150	225	225	NA	187.5	205	187.5	205	3773592.738	3773592.738	Micrometers	Cubic micrometers
Scutellospora_arenicola	NA		Diversisporales	160	240	240	360	120	220	220	310	subglobose to irregular	220	240	215	260	6082123.377	6292871.885	Micrometers	Cubic micrometers
Scutellospora_armeniaca	Cetraspora_armeniaca		Diversisporales	140	196	196	240	140	196	196	240	globose to subglobose	196	196	190	190	3942455.83	3591364.002	Micrometers	Cubic micrometers
Scutellospora_aurigloba	Gigaspora_aurigloba	Gigasporaceae	Diversisporales	323	323	438	438	323	323	469	469	globose to ovoid	380.5	396	380.5	396	30019477.61	30019477.61	Micrometers	Cubic micrometers
Scutellospora_biornata	Dentiscutata_biornata		Diversisporales	120	260	450	493	120	260	450	493	globose to subglobose	355	355	306.5	306.5	23425220.17	15076136.43	Micrometers	Cubic micrometers
Scutellospora_calospora	Endogone_calospora Gigaspora_calospora	Gigasporaceae	Diversisporales	114	114	285	511	110	110	412	511	globose, ellipsoidal to cylindrical	199.5	261	310.5	312.5	5439073.526	15775090.27	Micrometers	Cubic micrometers
Scutellospora_cerradensis	Dentiscutata_cerradensis Scutellospora_trirubiginopa Fuscutata_trirubiginopa		Diversisporales	167	230	363	363	167	230	363	363	globose to ovoid	296.5	296.5	265	265	13648116.33	9743976.864	Micrometers	Cubic micrometers
Scutellospora_crenulata	NA		Diversisporales	133	133	136	136	133	133	136	136	globose to sublglobose to broadly ellipsoidal	134.5	134.5	134.5	134.5	1273988.405	1273988.405	Micrometers	Cubic micrometers
Scutellospora_dipapillosa	Gigaspora_dipapillosa		Diversisporales	135	135	160	160	135	135	180	180	globose to subglobose to irregular	147.5	157.5	147.5	157.5	1794168.473	1794168.473	Micrometers	Cubic micrometers
Scutellospora_dipurpurescens	NA	Gigasporaceae	Diversisporales	152	197	197	240	152	197	197	240	globose to subglobose	197	197	196	196	4003107.942	3942455.83	Micrometers	Cubic micrometers
Scutellospora_gilmorei	Gigaspora_gilmorei Cetraspora_gilmorei		Diversisporales	204	204	320	320	204	204	320	320	globose to subglobose to ellipsoidal	262	262	262	262	9416781.56	9416781.56	Micrometers	Cubic micrometers
Scutellospora_hawaiiensis	Dentiscutata_hawaiiensis		Diversisporales	200	240	240	360	180	230	230	290	globose to irregular	230	240	235	280	6647610.055	8096407.867	Micrometers	Cubic micrometers
Scutellospora_nigra	Gigaspora_nigra Dentiscutata_nigra		Diversisporales	297	297	500	1050	297	297	500	1050	globose	398.5	398.5	673.5	673.5	33134742.47	159960010	Micrometers	Cubic micrometers
Scutellospora_nodosa	Scutellispora_nodosa	Gigasporaceae	Diversisporales	160	243	243	270	160	243	243	270	globose to subglobose	243	243	215	215	7513070.136	5203720.981	Micrometers	Cubic micrometers
Scutellospora_pellucida	Gigaspora_pellucida Cetraspora_pellucida		Diversisporales	130	130	155	155	160	160	235	235	globose to subglobose	142.5	197.5	142.5	197.5	2099884.708	2099884.708	Micrometers	Cubic micrometers
Scutellospora_pernambucana	Orbispora_pernambucana		Diversisporales	110	110	145	145	110	110	145	145	globose to subglobose	127.5	127.5	127.5	127.5	1085248.456	1085248.456	Micrometers	Cubic micrometers
Scutellospora_projecturata	Orbispora_projecturata	Gigasporaceae	Diversisporales	102	102	174	174	108	108	181	181	globose to subglobose	138	144.5	138	144.5	1440869.479	1440869.479	Micrometers	Cubic micrometers
Scutellospora_reticulata	Gigaspora_reticulata Dentiscutata_reticulata		Diversisporales	208	208	470	470	188	188	340	340	globose to subglobose	264	339	264	339	12371038.95	12371038.95	Micrometers	Cubic micrometers
Scutellospora_rubra	Fuscutata_rubra		Diversisporales	140	140	220	220	140	140	220	220	globose to subglobose	180	180	180	180	3053628.059	3053628.059	Micrometers	Cubic micrometers
Scutellospora_savannicola	Gigaspora_savannicola Fuscutata_savannicola		Diversisporales	288	288	581	581	288	214	364	581	ellipsoid to irregular	289	434.5	434.5	434.5	19001333.85	42950474.36	Micrometers	Cubic micrometers
Scutellospora_scutata	Dentiscutata_scutata		Diversisporales	350	532	532	667	350	530	530	713	globose to subglobose	530	532	508.5	531.5	78245972.71	71958782.33	Micrometers	Cubic micrometers
Scutellospora_spinosissima	Cetraspora_spinosissima		Diversisporales	130	130	228	228	121	121	208	230	globose to subglobose to ellipsoidal	164.5	179	175.5	179	2536199.764	2886728.201	Micrometers	Cubic micrometers
Scutellospora_striata	Cetraspora_striata		Diversisporales	130	130	184	184	116	116	152	152	globose to subglobose	134	157	134	157	1476073.119	1476073.119	Micrometers	Cubic micrometers
Scutellospora_tricalypta	Gigaspora_tricalypta		Diversisporales	303	303	387	387	303	303	387	387	globose	345	345	345	345	21500863.77	21500863.77	Micrometers	Cubic micrometers
Septoglomus_altomontanum		Glomeraceae	Diversisporales	137	137	175	208	125	125	170	204	ovoid to elliptical	147.5	156	164.5	172.5	1777081.154	2444103.125	Micrometers	Cubic micrometers
Septoglomus_constrictum	Glomus_constrictum Funneliformis_constrictus	Glomeraceae	Glomerales	150	150	330	330	150	150	330	330	globose to subglobose	240	240	240	240	7238229.474	7238229.474	Micrometers	Cubic micrometers
Septoglomus_furcatum		Glomeraceae	Glomerales	106	138	138	167	106	138	138	167	globose to subglobose	138	138	136.5	136.5	1376055.281	1331669.879	Micrometers	Cubic micrometers
Septoglomus_fuscum		Glomeraceae	Glomerales	20	47	47	90	20	47	47	90	globose to subglobose	47	47	55	55	54361.59568	87113.74629	Micrometers	Cubic micrometers
Septoglomus_jasnowskae		Glomeraceae	Glomerales	39	59	59	98	39	59	59	98	globose to subglobose	59	59	68.5	68.5	107536.1929	168294.6603	Micrometers	Cubic micrometers
Septoglomus_nakheelum		Glomeraceae	Glomerales	25	52	52	70	25	52	52	70	globose to subglobose	52	52	47.5	47.5	73622.17664	56115.06253	Micrometers	Cubic micrometers
Septoglomus_titan		Glomeraceae	Glomerales	243	265	375	400	243	265	375	400	globose to subglobose	320	320	321.5	321.5	17157284.68	17399691.74	Micrometers	Cubic micrometers
Septoglomus_turnauae		Glomeraceae	Glomerales	110	133	133	165	110	133	133	165	globose to sublglobose	133	133	137.5	137.5	1231837.853	1361152.286	Micrometers	Cubic micrometers
Septoglomus_viscosum	Glomus_viscosum Viscospora_viscosa	Glomeraceae	Glomerales	44	44	97	97	46	46	94	94	globose to subglobose	70	70.5	70	70.5	180877.197	180877.197	Micrometers	Cubic micrometers
